# Supplementary material for: 4-Benzyl-6-p-tolyl­pyridazin-3(2H)-one
Source: Acta Crystallogr Sect E Struct Rep Online. 2009 May 20;65(Pt 6):o1350–1. doi: 10.1107/S1600536809018376 (PMC2969805; doi:10.1107/S1600536809018376)
Supplement: Supplementary file 1 [file e-65-o1350-sup1.cif]

##############################################################################
###                                                                        ###
###        Electronic paper (Acta Crystallographica Section E)             ###
###                                                                        ###
##############################################################################
#                                                                            #
# This CIF contains the data in a paper accepted for publication in Acta     #
# Crystallographica Section E. It conforms to the requirements of Notes      #
# for Authors for Section E, and has been peer reviewed under the auspices   #
# of the IUCr Commission on Journals.                                        #
#                                                                            #
# Full details of the Crystallographic Information File format               #
# are given in the paper "The Crystallographic Information File (CIF):       #
# a New Standard Archive File for Crystallography" by S. R. Hall, F. H.      #
# Allen and I. D. Brown [Acta Cryst. (1991), A47, 655-685].                  #
#                                                                            #
# The current version of the core CIF dictionary is obtainable from          #
# ftp://ftp.iucr.org/pub/cif_core.dic. The current version number is 2.4.    #
#                                                                            #
# Software is freely available for graphical display of the structure(s) in  #
# this CIF.  For information consult the CIF home page http://www.iucr.org/  #
# cif/home.html                                                              #
#                                                                            #
# This file may be used for bona fide research purposes within the           #
# scientific community so long as proper attribution is given to the journal # 
# article from which it was obtained.                                        #
#                                                                            #
##############################################################################
                                             
data_I
_audit_creation_method     SHELXL-97
_chemical_name_systematic
;
4-Benzyl-6-<i>p</i>-tolylpyridazin-3(2<i>H</i>)-one
;
_chemical_name_common     ?
_chemical_formula_moiety     'C18 H16 N2 O1'
_chemical_formula_sum     'C18 H16 N2 O1'
_chemical_formula_iupac     'C18 H16 N2 O1'
_chemical_formula_weight     276.33
_chemical_melting_point     ?
_symmetry_cell_setting     monoclinic
_symmetry_space_group_name_H-M     'P 21/n'
_symmetry_space_group_name_Hall     '-P 2yn'
loop_
    _symmetry_equiv_pos_as_xyz
    'x, y, z'
    '-x+1/2, y+1/2, -z+1/2'
    '-x, -y, -z'
    'x-1/2, -y-1/2, z-1/2'
_cell_length_a     7.2487(4)
_cell_length_b     10.4469(5)
_cell_length_c     19.1869(9)
_cell_angle_alpha     90.00
_cell_angle_beta     99.598(5)
_cell_angle_gamma     90.00
_cell_volume     1432.62(12)
_cell_formula_units_Z     4
_cell_measurement_reflns_used     3436
_cell_measurement_theta_min     2.84
_cell_measurement_theta_max     32.04
_cell_measurement_temperature     180(2)
_exptl_crystal_description     fragment
_exptl_crystal_colour     colourless
_exptl_crystal_size_max     0.50
_exptl_crystal_size_mid     0.48
_exptl_crystal_size_min     0.08
_exptl_crystal_density_diffrn     1.281
_exptl_crystal_density_meas     ?
_exptl_crystal_density_method     'not measured'
_exptl_crystal_F_000     584
_exptl_absorpt_coefficient_mu     0.081
_exptl_absorpt_correction_type     'multi-scan'
_exptl_absorpt_process_details     '(CrysAlis RED; Oxford Diffraction, 2006)'
_exptl_absorpt_correction_T_min     0.965
_exptl_absorpt_correction_T_max     0.993
_exptl_special_details
;
All H atoms attached to C atoms and N atom were fixed geometrically and treated
as riding with C---H = 0.93 \%A (aromatic), 0.97 \%A (methylene), 0.98\%A
(methyl) and N---H = 0.86 \%A with <i>U</i>~iso~(H) = <i>xU</i>~eq~(C or N)
where <i>x</i>=1.2 or 1.5(methyl).
Empirical absorption correction using spherical harmonics,
implemented in SCALE3 ABSPACK scaling algorithm,
CrysAlis RED (Oxford Diffraction, 2006)
;
_diffrn_ambient_temperature     180(2)
_diffrn_radiation_type     MoK\a
_diffrn_radiation_wavelength     0.71073
_diffrn_radiation_source     'fine-focus sealed tube'
_diffrn_radiation_monochromator     graphite
_diffrn_measurement_device_type     'Oxford Diffraction Xcalibur'
_diffrn_measurement_method     '\w and \f'
_diffrn_detector_area_resol_mean     8.2632
_diffrn_reflns_number     10925
_diffrn_reflns_av_R_equivalents     0.0435
_diffrn_reflns_av_sigmaI/netI     0.0604
_diffrn_reflns_theta_min     2.87
_diffrn_reflns_theta_max     26.37
_diffrn_reflns_theta_full     26.37
_diffrn_measured_fraction_theta_max     0.999
_diffrn_measured_fraction_theta_full     0.999
_diffrn_reflns_limit_h_min     -7
_diffrn_reflns_limit_h_max     9
_diffrn_reflns_limit_k_min     -12
_diffrn_reflns_limit_k_max     13
_diffrn_reflns_limit_l_min     -23
_diffrn_reflns_limit_l_max     23
_diffrn_standards_number     ?
_diffrn_standards_interval_count     ?
_diffrn_standards_interval_time     ?
_diffrn_standards_decay_%     ?
_refine_special_details
;
Refinement of <i>F</i>^2^ against ALL reflections. The weighted <i>R</i>-factor
<i>wR</i> and goodness of fit <i>S</i> are based on <i>F</i>^2^, conventional
<i>R</i>-factors <i>R</i> are based on <i>F</i>, with <i>F</i> set to zero for
negative <i>F</i>^2^. The threshold expression of <i>F</i>^2^ >
\s(<i>F</i>^2^) is used only for calculating <i>R</i>-factors(gt) <i>etc</i>.
and is not relevant to the choice of reflections for refinement.
<i>R</i>-factors based on <i>F</i>^2^ are statistically about twice as large
as those based on <i>F</i>, and <i>R</i>- factors based on ALL data will be
even larger.
;
_reflns_number_total     2914
_reflns_number_gt     1622
_reflns_threshold_expression     I>2\s(I)
_refine_ls_structure_factor_coef     Fsqd
_refine_ls_matrix_type     full
_refine_ls_R_factor_all     0.0821
_refine_ls_R_factor_gt     0.0407
_refine_ls_wR_factor_gt     0.0911
_refine_ls_wR_factor_ref     0.1206
_refine_ls_goodness_of_fit_ref     0.939
_refine_ls_restrained_S_all     0.939
_refine_ls_number_reflns     2914
_refine_ls_number_parameters     190
_refine_ls_number_restraints     0
_refine_ls_hydrogen_treatment     constr
_refine_ls_weighting_scheme     calc
_refine_ls_weighting_details
         'calc w=1/[\s^2^(Fo^2^)+(0.0651P)^2^+0.0125P] where P=(Fo^2^+2Fc^2^)/3'
_atom_sites_solution_hydrogens     geom
_atom_sites_solution_primary     direct
_atom_sites_solution_secondary     difmap
_refine_ls_shift/su_max     0.008
_refine_ls_shift/su_mean     0.001
_refine_diff_density_max     0.200
_refine_diff_density_min     -0.195
_refine_ls_extinction_method     none
_refine_ls_extinction_coef     ?
loop_
    _atom_type_symbol
    _atom_type_description
    _atom_type_scat_dispersion_real
    _atom_type_scat_dispersion_imag
    _atom_type_scat_source
    'C' 'C' 0.0033 0.0016
                         'International Tables Vol C Tables 4.2.6.8 and 6.1.1.4'
    'H' 'H' 0.0000 0.0000
                         'International Tables Vol C Tables 4.2.6.8 and 6.1.1.4'
    'O' 'O' 0.0106 0.0060
                         'International Tables Vol C Tables 4.2.6.8 and 6.1.1.4'
    'N' 'N' 0.0061 0.0033
                         'International Tables Vol C Tables 4.2.6.8 and 6.1.1.4'
_computing_data_collection     'CrysAlis CCD (Oxford Diffraction, 2006)'
_computing_cell_refinement     'CrysAlis RED (Oxford Diffraction, 2006)'
_computing_data_reduction     'CrysAlis RED (Oxford Diffraction, 2006)'
_computing_structure_solution     'SIR97 (Altomare <i>et al.</i>,  1999)'
_computing_structure_refinement     'SHELXL97 (Sheldrick, 2008)'
_computing_molecular_graphics
;
ORTEPIII (Burnett & Johnson, 1996), ORTEP-3 for Windows (Farrugia,
1997)
and PLATON (Spek, 2009)
;
_computing_publication_material     'SHELXL97 (Sheldrick, 2008)'
loop_
    _atom_site_type_symbol
    _atom_site_label
    _atom_site_fract_x
    _atom_site_fract_y
    _atom_site_fract_z
    _atom_site_U_iso_or_equiv
    _atom_site_adp_type
    _atom_site_calc_flag
    _atom_site_refinement_flags
    _atom_site_occupancy
    _atom_site_disorder_assembly
    _atom_site_disorder_group
    O O1 0.58992(17) -0.03563(12) 0.42289(6) 0.0387(4) Uani d . 1 . .
    N N1 0.8190(2) 0.19591(14) 0.54067(8) 0.0336(4) Uani d . 1 . .
    N N2 0.7005(2) 0.10629(14) 0.50803(7) 0.0335(4) Uani d . 1 . .
    H H2 0.6067 0.0848 0.5294 0.040 Uiso calc R 1 . .
    C C1 0.9570(3) 0.22886(16) 0.50837(9) 0.0296(4) Uani d . 1 . .
    C C2 0.7092(3) 0.04582(17) 0.44647(9) 0.0297(4) Uani d . 1 . .
    C C3 0.8621(2) 0.08373(17) 0.41181(9) 0.0296(4) Uani d . 1 . .
    C C4 0.9807(2) 0.17325(17) 0.44281(9) 0.0309(4) Uani d . 1 . .
    H H4 1.0821 0.1999 0.4206 0.037 Uiso calc R 1 . .
    C C11 1.0846(3) 0.32907(17) 0.54285(9) 0.0314(5) Uani d . 1 . .
    C C12 1.0234(3) 0.41994(17) 0.58693(9) 0.0360(5) Uani d . 1 . .
    H H12 0.8983 0.4168 0.5956 0.043 Uiso calc R 1 . .
    C C13 1.1423(3) 0.51460(18) 0.61821(10) 0.0398(5) Uani d . 1 . .
    H H13 1.0974 0.5757 0.6480 0.048 Uiso calc R 1 . .
    C C14 1.3252(3) 0.52198(18) 0.60691(10) 0.0392(5) Uani d . 1 . .
    C C15 1.3863(3) 0.43020(19) 0.56396(10) 0.0414(5) Uani d . 1 . .
    H H15 1.5122 0.4326 0.5561 0.050 Uiso calc R 1 . .
    C C16 1.2684(3) 0.33473(18) 0.53210(9) 0.0372(5) Uani d . 1 . .
    H H16 1.3141 0.2731 0.5028 0.045 Uiso calc R 1 . .
    C C17 1.4555(3) 0.6246(2) 0.64031(11) 0.0547(6) Uani d . 1 . .
    H H17A 1.5780 0.6138 0.6259 0.082 Uiso calc PR 0.50 . .
    H H17B 1.4691 0.6182 0.6919 0.082 Uiso calc PR 0.50 . .
    H H17C 1.4044 0.7087 0.6250 0.082 Uiso calc PR 0.50 . .
    H H17D 1.3897 0.6800 0.6693 0.082 Uiso calc PR 0.50 . .
    H H17E 1.4986 0.6756 0.6033 0.082 Uiso calc PR 0.50 . .
    H H17F 1.5633 0.5851 0.6702 0.082 Uiso calc PR 0.50 . .
    C C31 0.8735(3) 0.02039(18) 0.34214(9) 0.0359(5) Uani d . 1 . .
    H H31A 0.9169 -0.0688 0.3513 0.043 Uiso calc R 1 . .
    H H31B 0.7463 0.0170 0.3138 0.043 Uiso calc R 1 . .
    C C32 1.0013(3) 0.08604(17) 0.29952(9) 0.0292(4) Uani d . 1 . .
    C C33 0.9342(3) 0.18115(18) 0.25246(9) 0.0376(5) Uani d . 1 . .
    H H33 0.8063 0.2054 0.2473 0.045 Uiso calc R 1 . .
    C C34 1.0500(3) 0.2416(2) 0.21276(10) 0.0438(5) Uani d . 1 . .
    H H34 1.0024 0.3074 0.1806 0.053 Uiso calc R 1 . .
    C C35 1.2341(3) 0.20623(19) 0.21994(11) 0.0467(6) Uani d . 1 . .
    H H35 1.3142 0.2470 0.1923 0.056 Uiso calc R 1 . .
    C C36 1.3030(3) 0.11236(19) 0.26684(11) 0.0454(6) Uani d . 1 . .
    H H36 1.4309 0.0881 0.2719 0.054 Uiso calc R 1 . .
    C C37 1.1874(3) 0.05337(18) 0.30651(10) 0.0358(5) Uani d . 1 . .
    H H37 1.2363 -0.0111 0.3394 0.043 Uiso calc R 1 . .
loop_
    _atom_site_aniso_label
    _atom_site_aniso_U_11
    _atom_site_aniso_U_22
    _atom_site_aniso_U_33
    _atom_site_aniso_U_12
    _atom_site_aniso_U_13
    _atom_site_aniso_U_23
    O1 0.0398(8) 0.0418(8) 0.0372(8) -0.0120(7) 0.0141(6) -0.0062(7)
    N1 0.0369(10) 0.0355(9) 0.0299(8) -0.0082(7) 0.0094(7) -0.0015(7)
    N2 0.0344(9) 0.0379(9) 0.0311(8) -0.0100(8) 0.0139(7) -0.0040(8)
    C1 0.0326(11) 0.0290(10) 0.0281(10) -0.0032(8) 0.0076(8) 0.0052(8)
    C2 0.0331(11) 0.0289(11) 0.0278(10) -0.0029(9) 0.0071(8) 0.0012(9)
    C3 0.0306(11) 0.0313(11) 0.0285(10) 0.0012(8) 0.0093(8) 0.0027(8)
    C4 0.0315(11) 0.0336(11) 0.0293(10) -0.0036(9) 0.0100(8) 0.0014(9)
    C11 0.0364(12) 0.0327(11) 0.0254(9) -0.0034(9) 0.0064(8) 0.0064(9)
    C12 0.0373(12) 0.0382(12) 0.0336(11) -0.0028(9) 0.0088(9) 0.0027(10)
    C13 0.0497(14) 0.0344(12) 0.0340(11) -0.0034(10) 0.0034(10) 0.0020(9)
    C14 0.0464(13) 0.0354(12) 0.0326(11) -0.0070(10) -0.0028(9) 0.0077(9)
    C15 0.0336(12) 0.0472(13) 0.0420(12) -0.0084(10) 0.0019(9) 0.0116(11)
    C16 0.0395(13) 0.0390(12) 0.0341(11) -0.0023(10) 0.0087(9) 0.0041(9)
    C17 0.0584(16) 0.0471(14) 0.0534(14) -0.0177(11) -0.0058(11) 0.0017(11)
    C31 0.0388(12) 0.0403(12) 0.0307(10) -0.0067(9) 0.0119(9) -0.0046(9)
    C32 0.0354(12) 0.0307(11) 0.0227(9) -0.0041(8) 0.0085(8) -0.0046(8)
    C33 0.0390(12) 0.0408(12) 0.0328(11) 0.0043(9) 0.0056(9) -0.0016(9)
    C34 0.0649(16) 0.0374(12) 0.0303(11) -0.0026(11) 0.0111(10) 0.0051(9)
    C35 0.0588(16) 0.0452(13) 0.0422(12) -0.0158(11) 0.0257(11) -0.0073(11)
    C36 0.0353(13) 0.0461(13) 0.0575(14) -0.0009(10) 0.0162(11) -0.0041(12)
    C37 0.0368(12) 0.0366(12) 0.0349(11) 0.0014(9) 0.0087(9) 0.0002(9)
_geom_special_details
;
All e.s.d.'s (except the e.s.d. in the dihedral angle between two l.s. planes)
are estimated using the full covariance matrix. The cell e.s.d.'s are taken
into account individually in the estimation of e.s.d.'s in distances, angles
and torsion angles; correlations between e.s.d.'s in cell parameters are only
used when they are defined by crystal symmetry. An approximate (isotropic)
treatment of cell e.s.d.'s is used for estimating e.s.d.'s involving l.s.
planes.
;
loop_
    _geom_bond_atom_site_label_1
    _geom_bond_atom_site_label_2
    _geom_bond_site_symmetry_2
    _geom_bond_distance
    _geom_bond_publ_flag
    O1 C2 . 1.243(2) ?
    N1 C1 . 1.308(2) ?
    N1 N2 . 1.3515(19) ?
    N2 C2 . 1.350(2) ?
    N2 H2 . 0.8800 ?
    C1 C4 . 1.422(2) ?
    C1 C11 . 1.478(2) ?
    C2 C3 . 1.440(2) ?
    C3 C4 . 1.341(2) ?
    C3 C31 . 1.506(2) ?
    C4 H4 . 0.9500 ?
    C11 C16 . 1.383(3) ?
    C11 C12 . 1.392(2) ?
    C12 C13 . 1.381(2) ?
    C12 H12 . 0.9500 ?
    C13 C14 . 1.381(3) ?
    C13 H13 . 0.9500 ?
    C14 C15 . 1.384(3) ?
    C14 C17 . 1.500(3) ?
    C15 C16 . 1.387(2) ?
    C15 H15 . 0.9500 ?
    C16 H16 . 0.9500 ?
    C17 H17A . 0.9800 ?
    C17 H17B . 0.9800 ?
    C17 H17C . 0.9800 ?
    C17 H17D . 0.9800 ?
    C17 H17E . 0.9800 ?
    C17 H17F . 0.9800 ?
    C31 C32 . 1.500(2) ?
    C31 H31A . 0.9900 ?
    C31 H31B . 0.9900 ?
    C32 C37 . 1.376(3) ?
    C32 C33 . 1.376(2) ?
    C33 C34 . 1.377(3) ?
    C33 H33 . 0.9500 ?
    C34 C35 . 1.369(3) ?
    C34 H34 . 0.9500 ?
    C35 C36 . 1.368(3) ?
    C35 H35 . 0.9500 ?
    C36 C37 . 1.369(3) ?
    C36 H36 . 0.9500 ?
    C37 H37 . 0.9500 ?
loop_
    _geom_angle_atom_site_label_1
    _geom_angle_atom_site_label_2
    _geom_angle_atom_site_label_3
    _geom_angle_site_symmetry_1
    _geom_angle_site_symmetry_3
    _geom_angle
    _geom_angle_publ_flag
    C1 N1 N2 . . 116.10(15) ?
    C2 N2 N1 . . 127.66(15) ?
    C2 N2 H2 . . 116.2 ?
    N1 N2 H2 . . 116.2 ?
    N1 C1 C4 . . 121.77(17) ?
    N1 C1 C11 . . 116.46(16) ?
    C4 C1 C11 . . 121.76(16) ?
    O1 C2 N2 . . 120.52(16) ?
    O1 C2 C3 . . 124.21(16) ?
    N2 C2 C3 . . 115.27(16) ?
    C4 C3 C2 . . 118.24(16) ?
    C4 C3 C31 . . 125.03(17) ?
    C2 C3 C31 . . 116.72(16) ?
    C3 C4 C1 . . 120.96(17) ?
    C3 C4 H4 . . 119.5 ?
    C1 C4 H4 . . 119.5 ?
    C16 C11 C12 . . 118.29(17) ?
    C16 C11 C1 . . 120.67(17) ?
    C12 C11 C1 . . 121.03(17) ?
    C13 C12 C11 . . 120.87(18) ?
    C13 C12 H12 . . 119.6 ?
    C11 C12 H12 . . 119.6 ?
    C14 C13 C12 . . 121.16(19) ?
    C14 C13 H13 . . 119.4 ?
    C12 C13 H13 . . 119.4 ?
    C13 C14 C15 . . 117.75(18) ?
    C13 C14 C17 . . 121.70(19) ?
    C15 C14 C17 . . 120.6(2) ?
    C14 C15 C16 . . 121.71(19) ?
    C14 C15 H15 . . 119.1 ?
    C16 C15 H15 . . 119.1 ?
    C11 C16 C15 . . 120.20(18) ?
    C11 C16 H16 . . 119.9 ?
    C15 C16 H16 . . 119.9 ?
    C14 C17 H17A . . 109.5 ?
    C14 C17 H17B . . 109.5 ?
    H17A C17 H17B . . 109.5 ?
    C14 C17 H17C . . 109.5 ?
    H17A C17 H17C . . 109.5 ?
    H17B C17 H17C . . 109.5 ?
    C14 C17 H17D . . 109.5 ?
    H17A C17 H17D . . 141.1 ?
    H17B C17 H17D . . 56.3 ?
    H17C C17 H17D . . 56.3 ?
    C14 C17 H17E . . 109.5 ?
    H17A C17 H17E . . 56.3 ?
    H17B C17 H17E . . 141.1 ?
    H17C C17 H17E . . 56.3 ?
    H17D C17 H17E . . 109.5 ?
    C14 C17 H17F . . 109.5 ?
    H17A C17 H17F . . 56.3 ?
    H17B C17 H17F . . 56.3 ?
    H17C C17 H17F . . 141.1 ?
    H17D C17 H17F . . 109.5 ?
    H17E C17 H17F . . 109.5 ?
    C32 C31 C3 . . 114.42(15) ?
    C32 C31 H31A . . 108.7 ?
    C3 C31 H31A . . 108.7 ?
    C32 C31 H31B . . 108.7 ?
    C3 C31 H31B . . 108.7 ?
    H31A C31 H31B . . 107.6 ?
    C37 C32 C33 . . 118.48(17) ?
    C37 C32 C31 . . 121.19(17) ?
    C33 C32 C31 . . 120.33(17) ?
    C32 C33 C34 . . 120.83(18) ?
    C32 C33 H33 . . 119.6 ?
    C34 C33 H33 . . 119.6 ?
    C35 C34 C33 . . 119.65(19) ?
    C35 C34 H34 . . 120.2 ?
    C33 C34 H34 . . 120.2 ?
    C36 C35 C34 . . 120.14(19) ?
    C36 C35 H35 . . 119.9 ?
    C34 C35 H35 . . 119.9 ?
    C35 C36 C37 . . 119.89(19) ?
    C35 C36 H36 . . 120.1 ?
    C37 C36 H36 . . 120.1 ?
    C36 C37 C32 . . 121.01(19) ?
    C36 C37 H37 . . 119.5 ?
    C32 C37 H37 . . 119.5 ?
loop_
    _geom_torsion_atom_site_label_1
    _geom_torsion_atom_site_label_2
    _geom_torsion_atom_site_label_3
    _geom_torsion_atom_site_label_4
    _geom_torsion_site_symmetry_1
    _geom_torsion_site_symmetry_2
    _geom_torsion_site_symmetry_3
    _geom_torsion_site_symmetry_4
    _geom_torsion
    _geom_torsion_publ_flag
    C1 N1 N2 C2 . . . . 0.8(3) ?
    N2 N1 C1 C4 . . . . -0.1(2) ?
    N2 N1 C1 C11 . . . . 178.59(14) ?
    N1 N2 C2 O1 . . . . 179.62(16) ?
    N1 N2 C2 C3 . . . . -0.9(3) ?
    O1 C2 C3 C4 . . . . 179.72(16) ?
    N2 C2 C3 C4 . . . . 0.3(2) ?
    O1 C2 C3 C31 . . . . 0.8(3) ?
    N2 C2 C3 C31 . . . . -178.64(15) ?
    C2 C3 C4 C1 . . . . 0.3(3) ?
    C31 C3 C4 C1 . . . . 179.16(17) ?
    N1 C1 C4 C3 . . . . -0.5(3) ?
    C11 C1 C4 C3 . . . . -179.06(16) ?
    N1 C1 C11 C16 . . . . 153.12(17) ?
    C4 C1 C11 C16 . . . . -28.2(3) ?
    N1 C1 C11 C12 . . . . -26.8(2) ?
    C4 C1 C11 C12 . . . . 151.86(17) ?
    C16 C11 C12 C13 . . . . 1.0(2) ?
    C1 C11 C12 C13 . . . . -179.02(16) ?
    C11 C12 C13 C14 . . . . -0.1(3) ?
    C12 C13 C14 C15 . . . . -0.9(3) ?
    C12 C13 C14 C17 . . . . 179.75(17) ?
    C13 C14 C15 C16 . . . . 1.0(3) ?
    C17 C14 C15 C16 . . . . -179.62(17) ?
    C12 C11 C16 C15 . . . . -0.9(3) ?
    C1 C11 C16 C15 . . . . 179.14(16) ?
    C14 C15 C16 C11 . . . . -0.1(3) ?
    C4 C3 C31 C32 . . . . -14.1(3) ?
    C2 C3 C31 C32 . . . . 164.73(16) ?
    C3 C31 C32 C37 . . . . 90.5(2) ?
    C3 C31 C32 C33 . . . . -89.3(2) ?
    C37 C32 C33 C34 . . . . 0.6(3) ?
    C31 C32 C33 C34 . . . . -179.63(17) ?
    C32 C33 C34 C35 . . . . 0.3(3) ?
    C33 C34 C35 C36 . . . . -0.7(3) ?
    C34 C35 C36 C37 . . . . 0.2(3) ?
    C35 C36 C37 C32 . . . . 0.7(3) ?
    C33 C32 C37 C36 . . . . -1.1(3) ?
    C31 C32 C37 C36 . . . . 179.14(17) ?
loop_
    _geom_hbond_atom_site_label_D
    _geom_hbond_atom_site_label_H
    _geom_hbond_atom_site_label_A
    _geom_hbond_site_symmetry_A
    _geom_hbond_distance_DH
    _geom_hbond_distance_HA
    _geom_hbond_distance_DA
    _geom_hbond_angle_DHA
    N2 H2 O1 3_656 0.88 1.89 2.7686(19) 178.3
    C34 H34 O1 2_655 0.95 2.57 3.512(2) 169
data_global
_journal_date_recd_electronic     2009-04-28
_journal_date_accepted     2009-05-14
_journal_name_full     'Acta Crystallographica, Section E'
_journal_year     2009
_journal_volume     65
_journal_issue      6
_journal_page_first     o1350
_journal_page_last     o1351
_journal_paper_category     QO
_journal_coeditor_code     BG2256
_publ_contact_author_name     'Azrour Mohamed'
_publ_contact_author_address
;
Laboratoire de Physico-Chimie des Mat\`eriaux,
Facult\'e des Sciences et Techniques,
BP 509, Errachidia, Morocco
;
_publ_contact_author_email     'mohamedazrour@yahoo.fr'
_publ_contact_author_fax     '(212) (0) 35574497'
_publ_contact_author_phone     '(212) (0) 68511981'
_publ_section_title
;
4-Benzyl-6-<i>p</i>-tolylpyridazin-3(2<i>H</i>)-one
;
loop_
    _publ_author_name
    _publ_author_footnote
    _publ_author_address
    'Oubair, Ahmad' .
;
Laboratoire des Substances Naturelles et Synth\`ese et Dynamique Mol\'eculaire,
Facult\'e des Sciences et Techniques, BP 509, Errachidia, Morocco
;
    'Daran, Jean-Claude' .
;
Laboratoire de Chimie de Coordination, UPR--CNRS 8241,
205 Route de Narbonne,
31077 Toulouse Cedex, France
;
    'Fihi, Rachid' .
;
Laboratoire des Substances Naturelles et Synth\`ese et Dynamique Mol\'eculaire,
Facult\'e des Sciences et Techniques, BP 509, Errachidia, Morocco
;
    'Majidi, Lhou' .
;
Laboratoire des Substances Naturelles et Synth\`ese et Dynamique Mol\'eculaire,
Facult\'e des Sciences et Techniques, BP 509, Errachidia, Morocco
;
    'Azrour, Mohamed' .
;
Laboratoire de Physico-Chimie des Mat\`eriaux,
Facult\'e des Sciences et Techniques,
BP 509, Errachidia, Morocco
;
