# Supplementary material for: 4-Benzyl-6-p-tolyl­pyridazin-3(2H)-one
Source: Acta Crystallogr Sect E Struct Rep Online. 2009 May 20;65(Pt 6):o1350–1. doi: 10.1107/S1600536809018376 (PMC2969805; doi:10.1107/S1600536809018376)
Supplement: Supplementary file 2 [file e-65-o1350-Isup2.hkl]

#
# h,k,l, Fc-squared, Fo-squared, sigma(Fo-squared) and status flag
#
data_I
_shelx_title ' azrour-8 in P2(1)/n'
_shelx_refln_list_code          4
_shelx_F_calc_maximum      161.27
_exptl_crystal_F_000       584.00
_reflns_d_resolution_high  0.8001
 
loop_
 _symmetry_equiv_pos_as_xyz
 'x, y, z'
 '-x+1/2, y+1/2, -z+1/2'
 '-x, -y, -z'
 'x-1/2, -y-1/2, z-1/2'
 
_cell_length_a     7.2487
_cell_length_b    10.4469
_cell_length_c    19.1869
_cell_angle_alpha  90.000
_cell_angle_beta   99.598
_cell_angle_gamma  90.000
 
_shelx_F_squared_multiplier     1.000
 
loop_
 _refln_index_h
 _refln_index_k
 _refln_index_l
 _refln_F_squared_calc
 _refln_F_squared_meas
 _refln_F_squared_sigma
 _refln_observed_status
   2   0   0      103.00      112.59      4.03 o
   4   0   0       49.60       58.28      6.84 o
   6   0   0       32.14       17.66     10.12 o
   8   0   0       20.62       23.23     34.19 o
   1   1   0     1438.75     1261.80      6.52 o
   2   1   0      616.22      655.72     12.06 o
   3   1   0        2.80        0.27      1.39 o
   4   1   0       52.25       58.02      4.50 o
   5   1   0       11.32       10.31      4.75 o
   6   1   0        1.75       -1.23      2.10 o
   7   1   0      216.08      206.11     14.37 o
   8   1   0       17.92       12.11     14.59 o
   0   2   0     2406.48     2311.66     39.95 o
   1   2   0     2053.04     1925.67     16.61 o
   2   2   0      659.67      622.25      6.81 o
   3   2   0       62.28       67.97      2.85 o
   4   2   0     1105.23     1161.37     12.07 o
   5   2   0        6.73        9.41      5.48 o
   6   2   0       87.27       79.09      7.01 o
   7   2   0        0.07        8.37     11.90 o
   8   2   0       46.82       57.58     20.23 o
   1   3   0     2300.71     2236.87     12.62 o
   2   3   0      175.01      205.36      6.75 o
   3   3   0      398.39      408.92      5.77 o
   4   3   0      233.24      249.03      4.94 o
   5   3   0       33.75       36.42      5.21 o
   6   3   0      793.47      823.67     17.67 o
   7   3   0       20.84       14.09     13.96 o
   8   3   0       26.39       14.84     16.46 o
   0   4   0      131.60      142.59      5.33 o
   1   4   0      414.68      419.35      9.94 o
   2   4   0       69.78       74.70      3.13 o
   3   4   0      296.30      298.71      5.14 o
   4   4   0      281.91      298.15      5.74 o
   5   4   0       54.60       56.89      5.66 o
   6   4   0        7.62        1.33      7.94 o
   7   4   0       91.24       81.78     17.44 o
   8   4   0        1.52        3.55     14.88 o
   1   5   0      166.02      161.53      3.56 o
   2   5   0      254.25      285.96      6.84 o
   3   5   0      283.02      278.83      5.36 o
   4   5   0      481.52      491.04     11.74 o
   5   5   0      524.92      560.94     11.65 o
   6   5   0      435.44      481.94      9.40 o
   7   5   0       92.97       93.59     19.36 o
   8   5   0        0.33        5.94     21.65 o
   0   6   0       54.31       64.66      5.91 o
   1   6   0        1.79       -0.32      2.01 o
   2   6   0      168.72      183.94      4.24 o
   3   6   0       14.00       14.62      4.52 o
   4   6   0       61.51       54.91      6.10 o
   5   6   0       17.05       13.17      7.70 o
   6   6   0       81.67       95.56      8.92 o
   7   6   0       27.73       25.01     20.80 o
   1   7   0      233.20      267.41      8.46 o
   2   7   0      152.19      152.88      4.69 o
   3   7   0       96.81       96.30      5.38 o
   4   7   0      158.72      168.21      6.91 o
   5   7   0        0.82       -1.74      3.71 o
   6   7   0        1.04        2.13      9.12 o
   7   7   0        1.52        3.46     27.65 o
   0   8   0      378.60      429.31     31.03 o
   1   8   0       25.30       24.81      5.17 o
   2   8   0        0.67        1.50      3.85 o
   3   8   0      113.22      113.39      6.33 o
   4   8   0        4.75        3.69      3.18 o
   5   8   0       54.63       53.52     10.10 o
   6   8   0        1.09        1.68      4.08 o
   7   8   0       28.57       38.30     23.91 o
   1   9   0       18.73       14.99      6.88 o
   2   9   0       36.79       37.48      6.72 o
   3   9   0       86.46       86.23      8.18 o
   4   9   0       36.33       27.43      8.91 o
   5   9   0       47.28       62.35     13.19 o
   6   9   0       11.48       31.78     14.78 o
   0  10   0       37.76       44.85     26.59 o
   1  10   0      260.81      287.20     15.91 o
   2  10   0        8.88        3.24     12.24 o
   3  10   0      124.67      114.73     19.81 o
   4  10   0        0.97       -9.09     28.86 o
   5  10   0        9.11        9.84     17.62 o
   1  11   0        3.21        0.24     12.45 o
   2  11   0       21.57       19.05     19.84 o
   3  11   0        1.89        6.66     23.45 o
   4  11   0       10.05       10.03     32.26 o
   0  12   0       40.05       56.61     29.68 o
   1  12   0        0.68        0.13     19.89 o
   2  12   0      158.92      155.34     25.59 o
   3  12   0        0.05       -4.30     17.16 o
  -7   0   1      145.41      135.33     23.01 o
  -5   0   1       17.79       19.09      9.70 o
  -3   0   1     7440.72     7701.19     39.81 o
  -1   0   1     3245.13     2470.81     16.41 o
   1   0   1      746.76      321.01    122.34 o
   3   0   1      857.94      955.43     44.53 o
   5   0   1        8.41        5.47      6.33 o
   7   0   1      535.17      537.89     27.10 o
  -8   1   1        4.51        6.70     18.59 o
  -7   1   1      230.94      224.46     13.93 o
  -6   1   1        5.93        4.61      4.98 o
  -5   1   1        0.10       -0.33      1.22 o
  -4   1   1        0.78        0.69      2.53 o
  -3   1   1      153.21      172.37      4.43 o
  -2   1   1       80.55       74.15      1.90 o
  -1   1   1       98.86       87.65      4.64 o
   1   1   1     3949.74     3565.38     16.23 o
   2   1   1     1553.69     1434.50     21.57 o
   3   1   1      101.41       96.64      3.14 o
   4   1   1        2.19        0.82      3.33 o
   5   1   1       10.48        5.20      4.65 o
   6   1   1       20.38       14.42      8.75 o
   7   1   1      247.54      270.15     19.43 o
   8   1   1       18.67       23.92     18.07 o
  -8   2   1       70.49       75.53     21.20 o
  -7   2   1       47.51       26.92     14.31 o
  -6   2   1       28.09       26.77      7.85 o
  -5   2   1       49.88       56.45      5.42 o
  -4   2   1      202.96      217.46      4.75 o
  -3   2   1      315.61      310.69      4.60 o
  -2   2   1      672.30      696.66      5.60 o
  -1   2   1       66.42       54.82      1.78 o
   0   2   1     7044.20     6532.22     21.44 o
   1   2   1     7799.32     7366.08     32.45 o
   2   2   1      102.36      119.71      2.72 o
   3   2   1       67.35       66.33      3.44 o
   4   2   1     1202.57     1383.82     25.84 o
   5   2   1        3.09        1.67      2.25 o
   6   2   1       10.65        9.67      6.72 o
   7   2   1      194.15      180.07     16.05 o
   8   2   1      113.59      118.66     21.39 o
  -8   3   1        2.74       10.93     17.98 o
  -7   3   1      129.06      124.35     18.97 o
  -6   3   1     1099.27     1229.36     26.34 o
  -5   3   1       17.33       16.73      5.82 o
  -4   3   1       62.67       60.23      3.81 o
  -3   3   1      121.76      127.24      3.55 o
  -2   3   1      391.06      349.62      4.47 o
  -1   3   1      370.92      310.41      3.43 o
   0   3   1       43.72       52.24      2.00 o
   1   3   1       61.55       49.08      2.12 o
   2   3   1      135.11      127.69      3.09 o
   3   3   1     1334.84     1355.77      9.99 o
   4   3   1       37.59       36.93      4.07 o
   5   3   1      303.99      300.16      5.96 o
   6   3   1      183.62      189.68     12.28 o
   7   3   1       71.14       71.00     16.74 o
   8   3   1        0.45        0.47     24.29 o
  -8   4   1        0.13       -2.26     20.59 o
  -7   4   1       21.06       30.57     14.37 o
  -6   4   1      597.17      646.59     10.12 o
  -5   4   1       85.37       95.00      5.96 o
  -4   4   1       45.59       49.84      5.16 o
  -3   4   1      197.05      196.73      4.36 o
  -2   4   1      343.38      370.38      4.95 o
  -1   4   1      212.00      199.59      3.43 o
   0   4   1       29.25       23.76      2.84 o
   1   4   1      125.18      120.02      2.99 o
   2   4   1      462.69      444.76      5.51 o
   3   4   1        6.21        4.83      3.83 o
   4   4   1       29.18       24.04      5.06 o
   5   4   1      376.43      380.34      7.00 o
   6   4   1       31.04       29.34      8.98 o
   7   4   1        0.08       -3.57     11.14 o
   8   4   1       19.78       20.37     14.09 o
  -8   5   1        2.26        8.09     17.86 o
  -7   5   1        2.03       -0.42      3.40 o
  -6   5   1        1.91        1.33      1.83 o
  -5   5   1       31.38       32.89      6.21 o
  -4   5   1      192.02      183.30      5.57 o
  -3   5   1       21.61       21.32      4.44 o
  -2   5   1      424.41      459.44      6.44 o
  -1   5   1       67.45       66.06      2.80 o
   0   5   1       34.30       34.98      3.53 o
   1   5   1     1751.96     1892.59     21.50 o
   2   5   1     1627.59     1686.13     10.99 o
   3   5   1      486.72      503.99      6.98 o
   4   5   1        0.32       -0.52      4.04 o
   5   5   1        0.02       -2.09      4.63 o
   6   5   1        1.75       -0.92      3.35 o
   7   5   1        0.08        7.06     24.11 o
   8   5   1        7.19       11.93     29.55 o
  -7   6   1        4.51        8.76     15.88 o
  -6   6   1       37.88       33.15      9.37 o
  -5   6   1        0.00       -1.09      2.25 o
  -4   6   1       25.56       19.52      5.66 o
  -3   6   1        0.97        1.22      2.97 o
  -2   6   1      217.99      230.45      4.56 o
  -1   6   1      578.91      630.19     15.17 o
   0   6   1      235.67      257.21      6.78 o
   1   6   1      170.05      168.15      5.52 o
   2   6   1      252.78      277.26      6.59 o
   3   6   1      309.08      342.34      6.37 o
   4   6   1       44.02       40.68      6.27 o
   5   6   1       69.81       75.16      7.62 o
   6   6   1        0.03        0.67      5.60 o
   7   6   1       18.59       23.49     18.13 o
  -7   7   1       62.89       74.99     17.50 o
  -6   7   1       34.13       29.45      9.00 o
  -5   7   1       43.57       36.23      8.98 o
  -4   7   1        5.98        3.31      4.22 o
  -3   7   1       29.28       22.03      5.29 o
  -2   7   1      237.18      257.54      5.77 o
  -1   7   1      289.60      304.02      9.60 o
   0   7   1      423.08      439.41      7.59 o
   1   7   1       26.30       31.71      5.07 o
   2   7   1       22.39       20.80      4.69 o
   3   7   1      221.24      219.20      5.75 o
   4   7   1       11.14       13.56      6.94 o
   5   7   1       98.63      104.18      9.27 o
   6   7   1      110.94      118.81     11.84 o
   7   7   1        7.87       -5.91     15.34 o
  -7   8   1        1.04       12.43     31.88 o
  -6   8   1        4.32        4.54     10.55 o
  -5   8   1      178.72      204.26      9.86 o
  -4   8   1       61.21       64.51      7.66 o
  -3   8   1       82.04       71.63      6.23 o
  -2   8   1       53.29       49.24      5.98 o
  -1   8   1       86.99       95.06      5.42 o
   0   8   1      219.56      214.81     10.74 o
   1   8   1      122.04      122.32      6.40 o
   2   8   1        2.73        2.97      4.34 o
   3   8   1       20.83       20.04      6.37 o
   4   8   1        9.48       -1.39      5.47 o
   5   8   1        9.08        5.81      6.81 o
   6   8   1       41.94       35.83     12.09 o
  -6   9   1       14.26       25.33     19.85 o
  -5   9   1       42.32       35.99     11.44 o
  -4   9   1       30.40       24.52      9.75 o
  -3   9   1       32.51       28.78      8.97 o
  -2   9   1        2.78        0.59      2.08 o
  -1   9   1        1.56        6.40      6.00 o
   0   9   1       26.75       16.48      7.59 o
   1   9   1        2.70        3.66      5.70 o
   2   9   1       23.92       26.07      8.44 o
   3   9   1        1.21        0.00      1.73 o
   4   9   1       42.26       38.93     11.24 o
   5   9   1        5.09        6.72     16.69 o
   6   9   1       54.67       65.19     15.33 o
  -5  10   1        5.39       16.26     24.86 o
  -4  10   1       14.80       24.82     21.13 o
  -3  10   1        0.83       -3.73     18.43 o
  -2  10   1      122.68      119.57     18.58 o
  -1  10   1       19.30       14.51     16.01 o
   0  10   1      193.62      210.76     11.82 o
   1  10   1       55.46       47.81     13.04 o
   2  10   1       64.77       70.92     13.95 o
   3  10   1      137.30      121.71     15.45 o
   4  10   1        2.52      -11.42     15.73 o
   5  10   1        0.68       -4.40     21.40 o
  -4  11   1        0.19      -13.36     25.25 o
  -3  11   1        7.34       -3.98     22.89 o
  -2  11   1       29.49       31.20     18.58 o
  -1  11   1      266.99      292.32     30.60 o
   0  11   1       29.75       32.61     22.70 o
   1  11   1       96.46       94.80     20.65 o
   2  11   1       38.78       33.37     20.78 o
   3  11   1        3.98        4.92     15.05 o
   4  11   1        0.08        3.78     10.90 o
  -3  12   1        0.02        3.67     16.26 o
  -2  12   1        3.47       17.14     24.02 o
  -1  12   1      246.75      269.84     24.14 o
   0  12   1        3.41        1.55     26.37 o
   1  12   1       30.79       32.58     22.00 o
   2  12   1       32.45       35.96     25.85 o
   3  12   1       10.91       21.88     26.56 o
   0  13   1       51.45       42.25     24.46 o
  -8   0   2       77.64       91.40     29.56 o
  -6   0   2      141.96      131.05     20.44 o
  -4   0   2        5.91        7.08      5.68 o
  -2   0   2      214.51      208.80     11.36 o
   2   0   2       11.15        6.98      2.12 o
   4   0   2      429.72      501.98     40.31 o
   6   0   2       78.64       84.72     17.87 o
   8   0   2       47.03       51.18     29.34 o
  -9   1   2        1.34        3.17     25.02 o
  -8   1   2       24.73       23.33     21.85 o
  -7   1   2       14.58        9.17      8.99 o
  -6   1   2       13.04        9.54      6.94 o
  -5   1   2        7.42        6.78      5.33 o
  -4   1   2        0.70        1.11      4.30 o
  -3   1   2       50.02       45.92      2.87 o
  -2   1   2       19.63       21.80      3.08 o
  -1   1   2     3869.66     3608.54     16.46 o
   0   1   2       34.59       -0.03      0.59 o
   1   1   2      270.52      264.96      3.72 o
   2   1   2      516.82      531.60     10.92 o
   3   1   2       91.20       95.94      3.00 o
   4   1   2        5.06        0.55      3.85 o
   5   1   2       29.82       27.65      5.64 o
   6   1   2      131.21      100.35     12.99 o
   7   1   2      262.01      271.96     15.42 o
   8   1   2       58.92       55.96     19.38 o
  -8   2   2       48.15       40.00     18.49 o
  -7   2   2        1.04       -0.32      4.55 o
  -6   2   2      441.26      471.62     17.68 o
  -5   2   2        4.92        9.39      4.20 o
  -4   2   2      103.16       92.69      3.94 o
  -3   2   2     1828.68     1867.84      9.87 o
  -2   2   2       28.86       25.78      2.36 o
  -1   2   2      917.82      841.33      7.24 o
   0   2   2       93.59       83.39      3.27 o
   1   2   2    26006.91    24392.28     83.11 o
   2   2   2        0.38        0.13      0.96 o
   3   2   2        4.51        4.64      2.24 o
   4   2   2        2.42        3.17      3.16 o
   5   2   2       43.01       37.61      5.68 o
   6   2   2        0.13        0.84      8.28 o
   7   2   2      138.55      140.24     13.22 o
   8   2   2       21.19       30.16     20.11 o
  -8   3   2        2.38        6.73     13.98 o
  -7   3   2       74.57       60.16     10.73 o
  -6   3   2     1158.80     1219.51     23.31 o
  -5   3   2       47.25       51.29      5.74 o
  -4   3   2       72.02       60.83      3.96 o
  -3   3   2      757.54      811.34      8.33 o
  -2   3   2       34.91       37.47      2.67 o
  -1   3   2        0.01        0.27      0.54 o
   0   3   2     2168.33     2106.42     26.09 o
   1   3   2      424.45      412.82      6.24 o
   2   3   2     1042.12      974.21      9.46 o
   3   3   2       10.00       12.53      3.37 o
   4   3   2      195.25      202.81      5.51 o
   5   3   2      592.69      662.17     16.88 o
   6   3   2      130.42      123.17      9.47 o
   7   3   2       11.95        2.32     16.06 o
   8   3   2        7.98       10.01     24.92 o
  -8   4   2        4.70       12.49     22.93 o
  -7   4   2        0.99        9.23     12.62 o
  -6   4   2        6.49        7.88      5.09 o
  -5   4   2      231.26      215.41      6.31 o
  -4   4   2       37.91       35.99      4.82 o
  -3   4   2      151.41      144.23      4.17 o
  -2   4   2       82.36       74.72      3.18 o
  -1   4   2      473.57      519.65      4.70 o
   0   4   2       95.21       89.40      3.02 o
   1   4   2      148.08      152.23      4.04 o
   2   4   2      263.00      243.14      4.37 o
   3   4   2       99.54      107.60      4.13 o
   4   4   2       37.98       32.29      5.15 o
   5   4   2        0.68        0.36      5.01 o
   6   4   2       52.62       46.97     10.69 o
   7   4   2       32.89       32.41     15.41 o
   8   4   2       18.37       16.09     24.41 o
  -8   5   2        0.00       -5.46     21.94 o
  -7   5   2       17.81        7.81     12.28 o
  -6   5   2       31.74       28.05      8.84 o
  -5   5   2     1393.76     1449.96     20.22 o
  -4   5   2      337.60      321.58      6.19 o
  -3   5   2      209.93      214.04      4.74 o
  -2   5   2     3618.99     3793.70     29.56 o
  -1   5   2        9.23       14.72      2.87 o
   0   5   2        0.36        1.67      3.78 o
   1   5   2      196.54      210.31      4.68 o
   2   5   2       49.19       36.30      4.15 o
   3   5   2        1.80        1.20      4.05 o
   4   5   2       75.01       69.76      5.65 o
   5   5   2       32.64       37.60      7.32 o
   6   5   2       45.90       50.78      9.23 o
   7   5   2       23.26       20.15     18.88 o
   8   5   2        2.98       -4.18     23.78 o
  -8   6   2        4.33       -7.03     16.54 o
  -7   6   2        4.14       -0.10     11.57 o
  -6   6   2        1.74        7.63      9.75 o
  -5   6   2       60.43       57.52      7.74 o
  -4   6   2      150.87      168.45      6.22 o
  -3   6   2       13.57       10.16      4.86 o
  -2   6   2        6.91        8.05      3.81 o
  -1   6   2       20.31       17.44      3.36 o
   0   6   2      113.89      113.92      5.31 o
   1   6   2       75.15       85.29      4.37 o
   2   6   2        4.05        2.89      4.73 o
   3   6   2      124.80      126.05      5.00 o
   4   6   2       46.12       37.54      6.38 o
   5   6   2        2.26        3.49      8.42 o
   6   6   2       78.25       90.93     10.59 o
   7   6   2       12.32        9.08     16.30 o
  -7   7   2        0.55       -5.31     15.44 o
  -6   7   2       10.60       14.66      9.49 o
  -5   7   2      183.95      190.46      8.47 o
  -4   7   2      459.21      492.19      8.38 o
  -3   7   2       27.96       27.79      5.50 o
  -2   7   2       62.23       64.21      4.48 o
  -1   7   2       89.59       97.07      4.11 o
   0   7   2       10.44        8.36      5.37 o
   1   7   2       25.66       32.84      5.10 o
   2   7   2       25.50       19.48      4.97 o
   3   7   2        3.95       -0.97      2.77 o
   4   7   2      288.18      295.60      7.29 o
   5   7   2       68.68       72.43      9.13 o
   6   7   2      101.56      112.57     12.21 o
   7   7   2        2.95       -3.14      9.16 o
  -7   8   2        4.36       17.01     33.33 o
  -6   8   2       16.03       10.51      9.04 o
  -5   8   2       21.87       30.78      9.11 o
  -4   8   2       42.23       38.22      7.58 o
  -3   8   2        5.12        4.74      5.00 o
  -2   8   2       47.85       47.63      5.25 o
  -1   8   2      298.47      307.20      7.67 o
   0   8   2      178.10      187.40      6.29 o
   1   8   2       57.71       58.12      6.37 o
   2   8   2       56.16       53.38      5.78 o
   3   8   2      130.94      141.39      6.77 o
   4   8   2      142.44      117.97      9.16 o
   5   8   2       31.54       26.97     10.54 o
   6   8   2        6.03        1.73      8.72 o
  -6   9   2        1.67        1.70     21.87 o
  -5   9   2        5.96        0.27      2.57 o
  -4   9   2      202.36      209.98     10.01 o
  -3   9   2        6.22        6.76      8.04 o
  -2   9   2       49.44       45.75      9.24 o
  -1   9   2       17.16       15.46     11.16 o
   0   9   2      104.80      107.81     10.30 o
   1   9   2       31.28       28.09     10.11 o
   2   9   2       58.21       52.75      8.51 o
   3   9   2        3.33        2.61      8.50 o
   4   9   2      106.97      101.18     12.09 o
   5   9   2        6.89       12.04     11.26 o
   6   9   2       34.37       38.39     20.60 o
  -5  10   2       67.87       83.45     20.14 o
  -4  10   2       56.51       39.84     16.72 o
  -3  10   2        5.50        2.93      6.18 o
  -2  10   2       48.14       44.28     12.18 o
  -1  10   2        0.00        0.01      5.55 o
   0  10   2        9.94        9.05     10.92 o
   1  10   2       41.51       38.89      8.50 o
   2  10   2       87.77       93.16     10.08 o
   3  10   2       67.25       62.21     11.85 o
   4  10   2        1.80       -8.63     16.52 o
   5  10   2        0.77        6.14     20.48 o
  -4  11   2       49.54       37.58     25.33 o
  -3  11   2       84.06      101.19     23.49 o
  -2  11   2       34.36       49.56     22.44 o
  -1  11   2       33.46       48.15     19.17 o
   0  11   2       72.17       75.33     20.78 o
   1  11   2        0.02      -14.42     27.66 o
   2  11   2        8.77       14.41     19.18 o
   3  11   2       85.93       64.52     24.17 o
   4  11   2        0.25        5.03     39.04 o
  -3  12   2       57.02       75.24     26.17 o
  -2  12   2       43.04       56.88     24.91 o
  -1  12   2       19.82       14.60     19.01 o
   0  12   2        8.97        0.73     10.11 o
   1  12   2       16.88       20.40     17.95 o
   2  12   2      143.10      134.28     28.62 o
   3  12   2       33.72       29.30     20.64 o
   0  13   2       16.65        7.50     31.70 o
  -9   0   3       36.22       60.73     38.37 o
  -7   0   3       28.13       26.49     13.50 o
  -5   0   3        0.14       -1.95      6.25 o
  -3   0   3     5492.62     5806.43     93.21 o
  -1   0   3    21524.82    19900.39     39.78 o
   1   0   3    11897.17    10893.20     29.65 o
   3   0   3      316.39      320.80     14.59 o
   5   0   3       58.91       79.15      7.80 o
   7   0   3        6.94        5.95     18.76 o
  -9   1   3       43.24       40.84     23.20 o
  -8   1   3        0.40        3.57     15.05 o
  -7   1   3       28.48       26.57     10.13 o
  -6   1   3       64.75       69.05      8.07 o
  -5   1   3       10.57        6.78      4.65 o
  -4   1   3       96.02      117.85      3.67 o
  -3   1   3       11.85       15.31      2.98 o
  -2   1   3      270.71      259.30      3.92 o
  -1   1   3     1032.74      951.28      7.19 o
   0   1   3        4.04        3.20      1.33 o
   1   1   3     1382.61     1337.92      8.77 o
   2   1   3       17.05       16.85      2.26 o
   3   1   3      345.28      386.16     12.72 o
   4   1   3      228.07      250.59     10.83 o
   5   1   3       92.56       94.51      5.26 o
   6   1   3      108.71      115.07     12.82 o
   7   1   3      314.04      293.65     17.40 o
   8   1   3      103.30       94.75     21.55 o
  -8   2   3       38.28       19.17     19.39 o
  -7   2   3       18.27       18.05     11.75 o
  -6   2   3       35.84       33.17      8.02 o
  -5   2   3      416.52      450.07      7.02 o
  -4   2   3      204.85      244.14      4.81 o
  -3   2   3     1293.02     1298.46      8.40 o
  -2   2   3      805.27      760.19      9.52 o
  -1   2   3      399.53      344.58      4.00 o
   0   2   3      129.50      120.72      3.22 o
   1   2   3    18546.44    18170.94     95.86 o
   2   2   3       51.14       53.92      3.41 o
   3   2   3      188.41      200.88      6.63 o
   4   2   3       45.74       36.65      4.21 o
   5   2   3      100.60       96.10      6.57 o
   6   2   3       36.81       32.61      9.93 o
   7   2   3        9.20        1.97     11.47 o
   8   2   3      157.27      173.89     19.67 o
  -8   3   3        3.65        6.23     21.21 o
  -7   3   3       24.91       23.06     10.60 o
  -6   3   3       62.37       41.45      9.05 o
  -5   3   3      375.78      369.06      6.85 o
  -4   3   3      104.35       96.90      4.14 o
  -3   3   3       27.15       29.18      3.87 o
  -2   3   3       11.15       13.60      2.78 o
  -1   3   3        2.47        1.96      0.85 o
   0   3   3      795.43      811.75     12.75 o
   1   3   3     1964.87     1975.89     19.74 o
   2   3   3      279.78      339.10      7.17 o
   3   3   3     2384.46     2541.28     20.59 o
   4   3   3       26.27       26.96      4.02 o
   5   3   3      264.56      274.64      7.83 o
   6   3   3       39.88       36.80      8.87 o
   7   3   3        0.70       -0.60      2.31 o
   8   3   3        0.36       -3.53      5.59 o
  -8   4   3        3.38       11.99     17.80 o
  -7   4   3       43.69       51.09     11.31 o
  -6   4   3        7.28        2.46      5.05 o
  -5   4   3       73.96       76.80      5.91 o
  -4   4   3        4.28        2.98      2.94 o
  -3   4   3      177.90      193.74      4.27 o
  -2   4   3       29.63       26.21      3.78 o
  -1   4   3      148.12      150.19      3.78 o
   0   4   3      160.44      151.47      2.84 o
   1   4   3       83.99       92.76      3.58 o
   2   4   3      657.46      641.85      7.68 o
   3   4   3        0.12        1.17      2.16 o
   4   4   3        4.95        4.47      4.06 o
   5   4   3      195.87      212.63      7.30 o
   6   4   3        3.28       -2.94      5.46 o
   7   4   3        5.86        3.32      6.77 o
   8   4   3        0.33       -3.59     23.15 o
  -8   5   3        5.26        3.55     21.08 o
  -7   5   3        0.45       -1.99      6.06 o
  -6   5   3      318.37      332.67      9.96 o
  -5   5   3     1892.74     1948.06     22.61 o
  -4   5   3       13.12       11.24      5.35 o
  -3   5   3        2.46        0.47      1.27 o
  -2   5   3      322.52      349.46      5.00 o
  -1   5   3        1.72        0.11      1.50 o
   0   5   3       79.38       91.18      4.70 o
   1   5   3      122.69      130.29      4.07 o
   2   5   3      891.86      912.54      9.25 o
   3   5   3      102.52      101.04      5.73 o
   4   5   3      112.03      116.29      5.36 o
   5   5   3      266.18      277.77      7.61 o
   6   5   3        0.39        1.59      5.57 o
   7   5   3       12.17       17.65     15.10 o
  -8   6   3        0.23        9.00     32.89 o
  -7   6   3        3.71       10.05     14.51 o
  -6   6   3       37.84       32.59      9.49 o
  -5   6   3       79.33       76.40      8.69 o
  -4   6   3       66.69       66.44      6.37 o
  -3   6   3       91.53      101.28      4.91 o
  -2   6   3       90.73      101.74      3.92 o
  -1   6   3       16.04       14.47      3.07 o
   0   6   3      303.60      316.02      9.30 o
   1   6   3      135.65      132.93      4.14 o
   2   6   3      206.77      194.69      5.06 o
   3   6   3       32.49       30.20      5.90 o
   4   6   3       29.88       28.39      7.84 o
   5   6   3       15.96       20.12      7.24 o
   6   6   3      129.40      130.43     12.11 o
   7   6   3        6.66       -4.62      9.43 o
  -7   7   3        2.66        1.62      9.70 o
  -6   7   3      221.61      229.50     10.87 o
  -5   7   3       30.71       37.11      8.94 o
  -4   7   3       11.47        2.96      3.30 o
  -3   7   3      536.90      564.69     12.51 o
  -2   7   3        0.04       -2.58      2.58 o
  -1   7   3      439.65      419.17      5.40 o
   0   7   3       33.32       30.14      5.08 o
   1   7   3       19.84       18.56      4.85 o
   2   7   3      202.25      207.26      9.14 o
   3   7   3      444.71      446.99     12.45 o
   4   7   3       10.94        5.96      5.56 o
   5   7   3       20.61        6.23      4.41 o
   6   7   3        4.15        3.54     11.84 o
   7   7   3      115.10      149.44     20.50 o
  -7   8   3        6.85        7.01     25.95 o
  -6   8   3        0.01        1.84     10.98 o
  -5   8   3        2.34       -3.56      6.53 o
  -4   8   3      326.20      332.12      8.57 o
  -3   8   3       79.74       80.28      6.53 o
  -2   8   3       58.15       57.88      6.84 o
  -1   8   3       14.74       16.39      6.48 o
   0   8   3        0.08       -1.00      8.46 o
   1   8   3       51.75       47.70      8.49 o
   2   8   3       25.65       20.66      7.70 o
   3   8   3       22.86       23.20      9.32 o
   4   8   3      222.00      188.59      9.48 o
   5   8   3       16.94       25.17     10.99 o
   6   8   3        0.01        2.95     10.61 o
  -6   9   3        1.46        0.55      8.33 o
  -5   9   3        3.88        2.92      9.51 o
  -4   9   3       72.24       67.90     11.51 o
  -3   9   3       86.51       92.87      9.76 o
  -2   9   3        0.02       -0.62      7.88 o
  -1   9   3      173.05      172.09     10.39 o
   0   9   3      370.29      400.33     11.63 o
   1   9   3        8.69        5.14      9.14 o
   2   9   3       25.03       21.40      8.29 o
   3   9   3        6.30        6.30      5.39 o
   4   9   3        9.97        0.71      3.69 o
   5   9   3        7.16        3.15     14.80 o
   6   9   3        1.59        0.87      9.49 o
  -5  10   3        0.92        7.38     11.58 o
  -4  10   3        0.34        2.21      9.95 o
  -3  10   3       69.43       63.41     10.93 o
  -2  10   3       10.70       12.54     15.44 o
  -1  10   3       75.41       74.78     11.58 o
   0  10   3      594.10      666.92     33.66 o
   1  10   3        2.57        5.70      7.83 o
   2  10   3       79.22       71.31     10.86 o
   3  10   3       21.13       10.99      9.14 o
   4  10   3       17.23       13.19     11.46 o
   5  10   3       33.92       40.12     16.40 o
  -4  11   3       27.49       17.60     27.55 o
  -3  11   3       46.34       52.82     25.03 o
  -2  11   3       62.84       84.38     20.40 o
  -1  11   3        3.52        1.73      8.64 o
   0  11   3       52.04       44.57     20.25 o
   1  11   3       20.61       14.02     19.38 o
   2  11   3       50.07       43.56     15.88 o
   3  11   3        0.59       -5.81     10.85 o
   4  11   3        0.10       -6.81     19.97 o
  -3  12   3       16.22       17.78     25.18 o
  -2  12   3       30.74       33.97     24.21 o
  -1  12   3        1.22        8.84     16.76 o
   0  12   3       94.58       75.53     24.21 o
   1  12   3        0.99       -6.44     15.23 o
   2  12   3        1.27       -0.72      8.38 o
   3  12   3       37.81       28.43     24.66 o
  -8   0   4        0.15       11.60     34.28 o
  -6   0   4       43.67       25.14     11.74 o
  -4   0   4     2301.30     2634.77     28.26 o
  -2   0   4     5858.40     5647.91     29.21 o
   0   0   4     2504.28     2277.75     12.33 o
   2   0   4       56.24       52.17      4.43 o
   4   0   4      599.44      677.32     27.55 o
   6   0   4       64.22       41.75     16.09 o
   8   0   4      373.52      363.64     32.42 o
  -9   1   4       24.50       12.68     30.02 o
  -8   1   4        0.45       -5.42      9.76 o
  -7   1   4       68.22       57.44     10.98 o
  -6   1   4      129.35      125.36      9.06 o
  -5   1   4       21.45       16.86      4.68 o
  -4   1   4        0.39       -1.94      2.17 o
  -3   1   4      645.35      683.93      8.15 o
  -2   1   4       59.47       59.45      3.07 o
  -1   1   4       12.76       16.03      1.70 o
   0   1   4     1627.66     1657.38      8.53 o
   1   1   4      100.31       85.31      2.03 o
   2   1   4      356.66      325.10      5.42 o
   3   1   4      714.43      769.46     11.83 o
   4   1   4      211.69      239.16     10.16 o
   5   1   4       84.78       79.90      7.10 o
   6   1   4      161.30      154.42     12.48 o
   7   1   4        2.61        0.32      2.71 o
   8   1   4       43.30       44.89     21.52 o
  -8   2   4       56.37       43.99     20.50 o
  -7   2   4        4.28        4.00     10.01 o
  -6   2   4      143.46      140.83      8.12 o
  -5   2   4      493.00      513.16      7.24 o
  -4   2   4       25.82       21.40      3.47 o
  -3   2   4        2.90        1.36      2.61 o
  -2   2   4      621.39      627.90      6.60 o
  -1   2   4      334.37      302.54      4.14 o
   0   2   4    14107.47    13503.21     58.13 o
   1   2   4     1669.02     1606.39     13.08 o
   2   2   4       86.23       84.31      3.99 o
   3   2   4      379.59      371.17      9.75 o
   4   2   4      405.07      457.13     11.38 o
   5   2   4        0.63       -0.15      3.01 o
   6   2   4       73.76       79.18     12.72 o
   7   2   4        9.94       16.06     17.86 o
   8   2   4       24.65       26.20     20.53 o
  -8   3   4       11.89        4.53     17.59 o
  -7   3   4        5.02        0.57      2.89 o
  -6   3   4        7.60       -0.80      5.04 o
  -5   3   4       18.03       12.73      6.15 o
  -4   3   4      228.41      239.72      4.60 o
  -3   3   4       34.11       40.00      3.73 o
  -2   3   4      146.29      164.03      3.63 o
  -1   3   4     1261.51     1214.44     10.60 o
   0   3   4     5549.43     5474.42     44.81 o
   1   3   4     1530.50     1533.59      9.27 o
   2   3   4     2781.55     2991.36     48.99 o
   3   3   4       82.77       69.65      4.77 o
   4   3   4        5.80        5.16      3.39 o
   5   3   4      172.41      178.23      6.49 o
   6   3   4       11.07        2.80      4.55 o
   7   3   4       12.07       13.01     13.57 o
   8   3   4        6.14        8.91     21.84 o
  -8   4   4        0.63       -1.21     22.38 o
  -7   4   4       17.45       17.85     11.63 o
  -6   4   4       61.42       54.05      9.23 o
  -5   4   4        3.01        4.60      5.28 o
  -4   4   4        0.06        4.08      2.69 o
  -3   4   4       45.29       46.91      4.81 o
  -2   4   4       17.70       18.75      3.42 o
  -1   4   4        6.87        4.80      1.93 o
   0   4   4      528.34      528.79      7.48 o
   1   4   4      444.84      460.02      9.92 o
   2   4   4     3415.44     3557.25     27.02 o
   3   4   4      490.18      540.76      7.95 o
   4   4   4      446.05      452.53     10.13 o
   5   4   4       88.59       90.03      7.12 o
   6   4   4        0.11        2.79      9.95 o
   7   4   4       12.49        5.15      9.66 o
   8   4   4        1.04        1.58     23.22 o
  -8   5   4       64.68       87.48     24.08 o
  -7   5   4       71.30       63.78     13.63 o
  -6   5   4       50.41       41.32     10.00 o
  -5   5   4      327.39      328.14      7.17 o
  -4   5   4       32.09       31.57      6.15 o
  -3   5   4       86.71       96.22      5.02 o
  -2   5   4       45.14       54.63      3.54 o
  -1   5   4       17.32       20.28      2.30 o
   0   5   4       70.10       71.13      3.94 o
   1   5   4     2519.39     2680.36     31.85 o
   2   5   4     1219.93     1242.84     10.93 o
   3   5   4      335.57      328.41      6.83 o
   4   5   4       10.42       11.11      6.67 o
   5   5   4        1.28       -4.14      5.70 o
   6   5   4       14.65       10.85      9.37 o
   7   5   4       37.13       38.01     13.61 o
  -8   6   4        0.01       -5.23     31.61 o
  -7   6   4       14.23        9.44      7.18 o
  -6   6   4       23.36       35.02      9.18 o
  -5   6   4      105.73      114.95      8.54 o
  -4   6   4      264.52      301.56      7.38 o
  -3   6   4      170.43      159.03      5.28 o
  -2   6   4        8.14       12.02      4.26 o
  -1   6   4       23.28       16.56      2.82 o
   0   6   4      117.13      113.69      4.31 o
   1   6   4      128.13      129.11      6.27 o
   2   6   4       30.17       34.24      4.89 o
   3   6   4      605.34      581.07      9.07 o
   4   6   4      115.65      119.63      7.53 o
   5   6   4      158.70      163.87      9.96 o
   6   6   4       31.33       34.26     11.32 o
   7   6   4       11.88       14.35     12.73 o
  -7   7   4       17.13       15.57     10.45 o
  -6   7   4       17.31       13.48     11.46 o
  -5   7   4        1.02       -2.49      9.64 o
  -4   7   4      728.52      774.53     14.62 o
  -3   7   4        7.88        7.82      6.45 o
  -2   7   4       21.25       17.68      4.64 o
  -1   7   4      320.91      320.55      5.85 o
   0   7   4       93.81       90.84      6.50 o
   1   7   4      118.30      108.29      4.95 o
   2   7   4       13.15       10.51      4.26 o
   3   7   4       87.83       91.38      6.60 o
   4   7   4      110.43      108.18      8.67 o
   5   7   4      145.58      141.01     11.42 o
   6   7   4      107.20      125.47     14.08 o
   7   7   4        1.59        2.73      7.64 o
  -7   8   4       11.40       17.03     16.60 o
  -6   8   4        0.29        3.83     15.82 o
  -5   8   4       17.46       27.06      9.88 o
  -4   8   4       18.77        4.53      4.30 o
  -3   8   4      135.41      158.51      7.29 o
  -2   8   4        0.03       -1.06      2.84 o
  -1   8   4        8.84        4.28      4.40 o
   0   8   4      105.15      112.36      8.95 o
   1   8   4      265.10      257.83     14.45 o
   2   8   4        2.81        6.07      6.76 o
   3   8   4      180.06      159.52      7.60 o
   4   8   4       63.64       49.23      9.86 o
   5   8   4       19.76       24.51     10.40 o
   6   8   4       23.93        8.65     14.75 o
  -6   9   4       26.96       20.72     16.43 o
  -5   9   4       21.48       17.73     11.49 o
  -4   9   4      116.35      123.81     11.65 o
  -3   9   4       60.03       52.95      9.85 o
  -2   9   4       40.88       41.32      9.08 o
  -1   9   4       60.38       75.25     11.62 o
   0   9   4       47.04       62.66     10.17 o
   1   9   4       29.56       25.01      9.46 o
   2   9   4        1.60       -0.36      4.44 o
   3   9   4        3.55       -0.78      3.63 o
   4   9   4       11.76       10.91     13.47 o
   5   9   4       18.03       16.79     11.88 o
   6   9   4       34.21       36.78     19.97 o
  -5  10   4        9.59        3.23     12.59 o
  -4  10   4       56.87       60.09     13.67 o
  -3  10   4       54.26       52.01     11.48 o
  -2  10   4       14.60        4.95      5.00 o
  -1  10   4       23.76       21.66     13.52 o
   0  10   4        3.52        2.26      3.99 o
   1  10   4        0.98        3.23     14.34 o
   2  10   4       46.42       41.88     10.09 o
   3  10   4        0.33        2.13     13.66 o
   4  10   4        0.94        4.10     11.22 o
   5  10   4        0.31       -0.47      3.80 o
  -4  11   4        6.29        2.59     11.64 o
  -3  11   4        6.24       10.67     19.97 o
  -2  11   4        5.94        5.29     12.95 o
  -1  11   4       69.52       85.27     14.71 o
   0  11   4        0.62        0.16     13.78 o
   1  11   4       68.72       83.80     11.31 o
   2  11   4        5.49        7.56     14.59 o
   3  11   4        0.18       -0.29      8.69 o
   4  11   4        2.09        4.29     20.17 o
  -3  12   4        4.07        7.34     23.61 o
  -2  12   4      136.18      177.40     26.85 o
  -1  12   4        8.78        8.96     18.36 o
   0  12   4        0.00        0.18     22.94 o
   1  12   4       43.74       36.96     24.49 o
   2  12   4        0.26       -0.88      5.72 o
  -9   0   5       12.36       21.38     37.44 o
  -7   0   5      107.11       96.52     15.35 o
  -5   0   5       92.21       85.37      9.12 o
  -3   0   5      840.76      941.40     14.27 o
  -1   0   5       49.38       64.68      6.77 o
   1   0   5      142.79      138.06      6.07 o
   3   0   5       39.73       27.15      6.35 o
   5   0   5      344.81      349.48     12.87 o
   7   0   5       55.78       48.53     22.82 o
  -9   1   5        4.19       -5.52     15.18 o
  -8   1   5        2.40       -6.01     13.93 o
  -7   1   5       19.11       18.34     10.98 o
  -6   1   5      356.61      366.12      9.65 o
  -5   1   5      347.59      340.15      8.66 o
  -4   1   5       12.54       13.06      5.22 o
  -3   1   5      185.03      172.22      4.81 o
  -2   1   5      296.54      277.18      5.40 o
  -1   1   5      165.27      153.02      7.42 o
   0   1   5     6054.87     5709.19     21.00 o
   1   1   5     1583.70     1500.71      7.41 o
   2   1   5        0.68       -0.70      1.81 o
   3   1   5      795.69      806.54     11.83 o
   4   1   5      285.16      300.39      7.40 o
   5   1   5       66.34       67.35      8.78 o
   6   1   5      382.50      367.57     12.55 o
   7   1   5       18.67       15.45     12.70 o
   8   1   5       17.74       22.12     18.30 o
  -8   2   5        8.12       -8.76     16.73 o
  -7   2   5        8.88        5.16      7.20 o
  -6   2   5        2.77        0.03      1.87 o
  -5   2   5       25.84       29.24      6.04 o
  -4   2   5       19.31       23.24      3.51 o
  -3   2   5      320.14      361.81      5.06 o
  -2   2   5     1595.39     1669.45     17.45 o
  -1   2   5      788.53      778.19      8.84 o
   0   2   5     8876.80     8854.87     40.44 o
   1   2   5        1.56        6.83      2.25 o
   2   2   5        5.47        4.25      4.48 o
   3   2   5       10.58        6.97      5.67 o
   4   2   5      357.59      423.00     21.10 o
   5   2   5        0.96       -6.15      8.72 o
   6   2   5      125.00      130.32     12.25 o
   7   2   5       28.11       41.40     12.68 o
   8   2   5        0.77       -4.89     12.46 o
  -8   3   5       57.50       73.40     16.82 o
  -7   3   5      116.45      127.77     11.41 o
  -6   3   5        8.22        1.39      3.20 o
  -5   3   5      177.54      166.66      5.89 o
  -4   3   5        4.96        6.75      3.58 o
  -3   3   5        5.81        8.91      3.29 o
  -2   3   5      900.02      977.37      8.58 o
  -1   3   5     1222.94     1297.90     10.43 o
   0   3   5      537.59      549.84     10.65 o
   1   3   5      123.03      106.45      3.15 o
   2   3   5      228.10      265.90      5.60 o
   3   3   5        2.69        2.77      4.13 o
   4   3   5        0.05        3.18      2.79 o
   5   3   5       90.72       88.73      8.27 o
   6   3   5       67.83       72.85     10.15 o
   7   3   5       11.54        9.16      7.73 o
   8   3   5        1.04       -0.60     18.70 o
  -8   4   5        0.45       -1.38     16.31 o
  -7   4   5        2.11        7.49      7.44 o
  -6   4   5      524.22      519.88     11.53 o
  -5   4   5      106.28      109.34      6.22 o
  -4   4   5       60.46       68.92      4.79 o
  -3   4   5      861.37      900.97      9.04 o
  -2   4   5      112.05      125.25      4.09 o
  -1   4   5       51.84       42.93      4.02 o
   0   4   5      188.13      176.59      4.95 o
   1   4   5      329.63      347.26      5.18 o
   2   4   5     1811.75     1855.41     12.90 o
   3   4   5       81.77       67.52      5.57 o
   4   4   5        8.82        8.49      4.95 o
   5   4   5        5.78        2.50      3.69 o
   6   4   5       18.99       18.75     12.59 o
   7   4   5       57.29       68.40     13.95 o
  -8   5   5       44.48       37.38     18.46 o
  -7   5   5       12.65        6.59     12.83 o
  -6   5   5       70.19       61.48      9.95 o
  -5   5   5     1106.81     1159.84     18.49 o
  -4   5   5       66.84       63.19      6.20 o
  -3   5   5      530.98      579.89      8.80 o
  -2   5   5      810.48      879.10     11.82 o
  -1   5   5        6.26        1.02      2.94 o
   0   5   5      506.16      504.69      8.27 o
   1   5   5       11.47       10.04      2.55 o
   2   5   5      272.32      289.42      5.87 o
   3   5   5       99.25       88.35      5.51 o
   4   5   5      954.25      943.14     27.44 o
   5   5   5        8.58        5.40      7.52 o
   6   5   5        0.12        0.27      5.30 o
   7   5   5        4.86        7.50     15.22 o
  -8   6   5        1.00        6.64     22.19 o
  -7   6   5        0.18        0.03      2.67 o
  -6   6   5       28.62       34.43     10.65 o
  -5   6   5      304.44      314.99      7.84 o
  -4   6   5       17.12       11.27      7.84 o
  -3   6   5       57.93       57.05      5.59 o
  -2   6   5       29.35       24.09      4.47 o
  -1   6   5       69.26       72.63      4.36 o
   0   6   5       24.29       23.88      5.13 o
   1   6   5       29.60       25.55      3.56 o
   2   6   5       14.35       17.75      4.87 o
   3   6   5      108.48       99.37      5.99 o
   4   6   5       59.24       57.82      7.89 o
   5   6   5      328.79      278.77     10.61 o
   6   6   5        0.55        2.05     12.85 o
   7   6   5       19.96       10.84     11.85 o
  -7   7   5       50.96       57.84     17.85 o
  -6   7   5       37.87       42.46     12.12 o
  -5   7   5       22.99       16.94      9.63 o
  -4   7   5      537.60      552.67      9.33 o
  -3   7   5       52.38       49.73      6.89 o
  -2   7   5      382.05      424.32     12.13 o
  -1   7   5      120.19      117.09      6.65 o
   0   7   5       17.47       15.06      6.48 o
   1   7   5      105.01      107.96      8.55 o
   2   7   5      104.50      108.54      5.82 o
   3   7   5      224.51      219.83      8.87 o
   4   7   5        9.43       10.18      7.78 o
   5   7   5        7.92        8.27     12.25 o
   6   7   5       61.97       55.12     14.18 o
  -7   8   5        3.04        0.38     14.42 o
  -6   8   5       39.47       40.68     16.76 o
  -5   8   5       83.27       88.71     12.09 o
  -4   8   5      133.89      127.30      9.89 o
  -3   8   5       22.58       29.16      8.90 o
  -2   8   5        0.90        2.78      4.97 o
  -1   8   5      363.07      391.40     11.47 o
   0   8   5       17.66       13.07      8.00 o
   1   8   5      121.35      120.99     10.61 o
   2   8   5       58.97       56.78      8.04 o
   3   8   5      457.93      408.67     13.93 o
   4   8   5       19.11       13.64      8.60 o
   5   8   5       12.16       10.92     13.32 o
   6   8   5       37.83       42.81     17.47 o
  -6   9   5        0.33        4.55     45.36 o
  -5   9   5        3.27        4.98     13.90 o
  -4   9   5       21.96       34.28     11.36 o
  -3   9   5       45.85       41.65      9.82 o
  -2   9   5        2.21       -5.01     10.68 o
  -1   9   5        8.23        9.04      8.62 o
   0   9   5      136.42      144.09     10.92 o
   1   9   5       26.59       34.61     11.04 o
   2   9   5        1.22       -2.10      6.70 o
   3   9   5      129.33      123.92     10.71 o
   4   9   5       48.02       40.48     11.87 o
   5   9   5        8.27       11.47     17.59 o
  -5  10   5        0.20        2.73     12.12 o
  -4  10   5        0.84        0.88      8.49 o
  -3  10   5      300.75      317.25     10.88 o
  -2  10   5      149.07      159.76     11.51 o
  -1  10   5      309.80      318.44     12.69 o
   0  10   5      178.59      173.02     13.03 o
   1  10   5      126.98      154.54     18.40 o
   2  10   5       32.71       38.33     10.14 o
   3  10   5       17.03       13.63     11.12 o
   4  10   5       17.23       13.92     12.59 o
   5  10   5        3.92       15.67     16.82 o
  -4  11   5       20.21       17.52     11.15 o
  -3  11   5      123.32      128.99     16.87 o
  -2  11   5       75.49       71.93     16.25 o
  -1  11   5       37.41       43.76     14.94 o
   0  11   5        6.37        3.72     12.46 o
   1  11   5        0.54        0.30      7.74 o
   2  11   5        9.69        4.82     12.41 o
   3  11   5        4.21       -0.32      1.98 o
   4  11   5        0.46       -3.08     11.61 o
  -3  12   5       26.46       19.03     22.50 o
  -2  12   5       26.25       25.15     26.44 o
  -1  12   5        0.65        2.66     10.08 o
   0  12   5        0.00       -4.62     11.93 o
   1  12   5       85.82       78.01     27.02 o
   2  12   5        1.18       -2.99     17.36 o
  -8   0   6        0.50        3.56     17.19 o
  -6   0   6      180.58      197.31     14.58 o
  -4   0   6     2048.93     2239.67     48.06 o
  -2   0   6     1605.56     1744.46     54.73 o
   0   0   6     2373.42     2506.59     25.87 o
   2   0   6        3.93       -0.34      2.69 o
   4   0   6      149.88      145.13     15.59 o
   6   0   6       16.51       12.38     11.87 o
   8   0   6       13.45       25.66     25.92 o
  -9   1   6       29.57       22.48     28.75 o
  -8   1   6        0.17       -2.97     13.68 o
  -7   1   6        0.43       -2.60      3.55 o
  -6   1   6      112.02      103.01      8.52 o
  -5   1   6        9.08        7.53      6.18 o
  -4   1   6        0.63       -1.12      1.94 o
  -3   1   6       99.41       92.38      4.03 o
  -2   1   6     1626.36     1727.51     29.77 o
  -1   1   6      557.66      565.80      5.58 o
   0   1   6     4850.27     4971.41     16.43 o
   1   1   6      959.09      980.21      7.62 o
   2   1   6       38.40       35.48      3.74 o
   3   1   6       78.63       74.66      4.49 o
   4   1   6       46.88       50.14      6.27 o
   5   1   6        4.62        1.01      4.24 o
   6   1   6      112.71      120.52     10.19 o
   7   1   6       36.33       33.02     14.86 o
   8   1   6       28.56       29.54     19.57 o
  -8   2   6       14.72       17.44     13.60 o
  -7   2   6       55.85       54.38     11.45 o
  -6   2   6        2.26        0.86      9.04 o
  -5   2   6       11.73       10.10      5.62 o
  -4   2   6       36.03       29.21      2.92 o
  -3   2   6     2538.01     2821.13     38.53 o
  -2   2   6     1656.19     1775.52     25.06 o
  -1   2   6       71.10       52.62      3.22 o
   0   2   6      668.56      704.34      6.74 o
   1   2   6      330.04      306.08      4.39 o
   2   2   6      242.92      231.96      5.10 o
   3   2   6       10.11        9.06      4.40 o
   4   2   6      267.26      273.66      8.49 o
   5   2   6       27.68       23.52      9.11 o
   6   2   6        3.31       -3.82     11.59 o
   7   2   6        9.57        9.22     13.66 o
   8   2   6        2.15       11.15     33.23 o
  -8   3   6       74.71       72.28     14.71 o
  -7   3   6        5.37        5.02      5.80 o
  -6   3   6       68.91       66.26      9.49 o
  -5   3   6      197.33      195.06      9.92 o
  -4   3   6      278.54      284.39      4.87 o
  -3   3   6       68.74       70.97      3.80 o
  -2   3   6     1193.47     1361.97     12.08 o
  -1   3   6     4803.49     4918.90     28.18 o
   0   3   6     1253.29     1299.52     15.04 o
   1   3   6       93.15       91.12      3.19 o
   2   3   6     1649.12     1672.89     18.26 o
   3   3   6       15.30       12.25      5.03 o
   4   3   6      433.75      479.33      9.38 o
   5   3   6        0.54        1.07      3.00 o
   6   3   6       18.05       14.22     11.46 o
   7   3   6        1.21       -5.60      7.09 o
   8   3   6        2.06        0.10     10.29 o
  -8   4   6       12.32        9.54     16.89 o
  -7   4   6        1.12        5.26     11.38 o
  -6   4   6        1.40       -2.22      5.29 o
  -5   4   6       79.54       77.72      6.93 o
  -4   4   6        0.22        5.72      5.52 o
  -3   4   6      408.50      399.90      6.79 o
  -2   4   6       65.02       61.19      3.54 o
  -1   4   6        0.01       -0.13      1.37 o
   0   4   6        0.12        0.11      1.04 o
   1   4   6       23.81       12.54      3.77 o
   2   4   6      503.93      509.23      7.28 o
   3   4   6        0.24       -0.02      0.51 o
   4   4   6        8.92        2.26      4.01 o
   5   4   6      122.62      119.20      8.70 o
   6   4   6       14.32       14.69      9.51 o
   7   4   6        0.25        0.41      6.71 o
  -8   5   6       69.40       88.15     17.18 o
  -7   5   6        0.01       -0.73      4.49 o
  -6   5   6      266.73      298.47     10.44 o
  -5   5   6      125.26      131.09      7.44 o
  -4   5   6       55.51       53.42      6.67 o
  -3   5   6      561.23      616.26     12.81 o
  -2   5   6      241.36      266.81      4.67 o
  -1   5   6      139.60      137.70      5.23 o
   0   5   6        2.85        3.21      3.73 o
   1   5   6      198.84      208.01      4.48 o
   2   5   6      187.47      192.10      5.17 o
   3   5   6      201.81      187.86      6.41 o
   4   5   6       91.80       90.91      7.61 o
   5   5   6       36.78       27.77      9.66 o
   6   5   6       63.60       56.61     12.43 o
   7   5   6        1.93        9.16     23.67 o
  -7   6   6       53.27       45.33     13.32 o
  -6   6   6        0.13        1.72      6.66 o
  -5   6   6      126.18      147.08      8.09 o
  -4   6   6        0.00        1.12      5.51 o
  -3   6   6       43.60       41.36      5.58 o
  -2   6   6       12.74       12.58      4.03 o
  -1   6   6        4.24        3.22      3.87 o
   0   6   6        8.13        9.13      5.20 o
   1   6   6        0.69        3.62      4.58 o
   2   6   6       36.25       24.17      5.29 o
   3   6   6      473.83      481.70      8.74 o
   4   6   6      232.39      208.87      8.43 o
   5   6   6       15.86       11.31     18.65 o
   6   6   6        1.52       -7.04     14.49 o
   7   6   6        1.84       -0.30      9.10 o
  -7   7   6       27.95       43.86     16.98 o
  -6   7   6        4.34        7.45     10.94 o
  -5   7   6      378.27      449.04     17.17 o
  -4   7   6      923.34      970.11     14.29 o
  -3   7   6       15.70       15.36      7.73 o
  -2   7   6       92.31       91.00      7.56 o
  -1   7   6       18.92       14.52      6.21 o
   0   7   6       53.63       36.59      7.04 o
   1   7   6       44.13       37.68      8.05 o
   2   7   6       80.82       78.02      7.58 o
   3   7   6      280.27      276.66      9.74 o
   4   7   6      116.41      113.23      9.77 o
   5   7   6        4.28        1.65     11.95 o
   6   7   6        0.09        2.29      7.06 o
  -7   8   6       20.45       46.53     24.69 o
  -6   8   6       22.97       23.98     13.62 o
  -5   8   6        4.24       -8.38     13.11 o
  -4   8   6      124.04      131.94     10.43 o
  -3   8   6      120.13      119.20      9.08 o
  -2   8   6      371.18      394.68      9.80 o
  -1   8   6       36.70       34.54      7.68 o
   0   8   6      364.63      377.05     11.21 o
   1   8   6      100.16       95.90     11.79 o
   2   8   6        0.22        0.19      2.87 o
   3   8   6       71.53       63.17      9.51 o
   4   8   6       52.40       43.38     10.75 o
   5   8   6      131.46      117.43     15.09 o
   6   8   6       74.24       93.44     18.90 o
  -6   9   6        0.73        9.80     15.38 o
  -5   9   6       12.97       11.15     11.04 o
  -4   9   6        4.45        1.08      3.50 o
  -3   9   6      150.56      142.77     10.69 o
  -2   9   6      524.02      537.50     13.82 o
  -1   9   6      192.58      201.16      9.80 o
   0   9   6       38.65       29.79     10.68 o
   1   9   6        0.06        1.55      3.32 o
   2   9   6       36.88       30.87      8.99 o
   3   9   6       23.79       18.95      9.78 o
   4   9   6       30.78       50.23     11.42 o
   5   9   6        9.05       26.63     14.92 o
  -5  10   6       29.55       28.36     16.10 o
  -4  10   6       34.11       37.02     13.49 o
  -3  10   6      367.83      399.14     13.07 o
  -2  10   6        0.06        0.54      2.61 o
  -1  10   6      615.69      646.52     15.81 o
   0  10   6        0.14        0.70      2.70 o
   1  10   6        8.00       14.02     14.39 o
   2  10   6        0.26       -2.23      4.25 o
   3  10   6       22.05       16.80     10.96 o
   4  10   6       22.64       22.07     15.34 o
  -4  11   6        0.05        0.52      2.46 o
  -3  11   6        5.42       12.22     12.00 o
  -2  11   6        2.17        0.40     13.16 o
  -1  11   6      222.28      234.70     15.98 o
   0  11   6       37.28       39.38     16.01 o
   1  11   6        6.97        4.66      9.61 o
   2  11   6       15.56       15.35     12.68 o
   3  11   6        8.95        4.91     14.93 o
  -3  12   6       50.00       53.22     26.34 o
  -2  12   6        8.05        7.02     13.60 o
  -1  12   6       13.74       32.28     26.06 o
   0  12   6       15.10       13.55     16.46 o
   1  12   6      129.36      124.19     20.51 o
   2  12   6       50.38       52.00     21.51 o
  -7   0   7      697.16      676.57     32.14 o
  -5   0   7      152.66      125.41     11.24 o
  -3   0   7     1123.81     1168.46     16.70 o
  -1   0   7      242.57      269.41      8.26 o
   1   0   7      567.28      571.09     13.55 o
   3   0   7        7.05        8.63      5.59 o
   5   0   7     1009.58      994.30     21.29 o
   7   0   7       40.91       39.96     23.02 o
  -8   1   7       20.00       18.17     16.02 o
  -7   1   7        2.19       -0.07      3.06 o
  -6   1   7      171.78      181.03      8.16 o
  -5   1   7      201.17      181.87      8.70 o
  -4   1   7      260.68      239.98      6.63 o
  -3   1   7       14.09       12.94      3.46 o
  -2   1   7      430.15      471.45     10.11 o
  -1   1   7      129.78      121.47      3.43 o
   0   1   7     1036.13     1055.16      8.10 o
   1   1   7       34.55       36.52      2.11 o
   2   1   7       23.09       29.59      2.59 o
   3   1   7      484.44      501.37      8.42 o
   4   1   7      249.02      244.37      7.24 o
   5   1   7      122.41      118.60      8.09 o
   6   1   7       22.56       16.64     13.21 o
   7   1   7       37.90       33.92     15.97 o
   8   1   7        2.04        6.26     20.83 o
  -8   2   7       23.30       23.10     14.95 o
  -7   2   7        0.70       -4.26     10.16 o
  -6   2   7        4.53        0.68      3.58 o
  -5   2   7      218.50      211.87      7.41 o
  -4   2   7        0.36       -0.56      2.24 o
  -3   2   7      591.77      684.50     18.53 o
  -2   2   7      502.79      558.24      9.38 o
  -1   2   7       16.11       18.38      2.49 o
   0   2   7        3.77        2.99      2.49 o
   1   2   7      309.28      296.40      4.77 o
   2   2   7      148.43      140.96      6.56 o
   3   2   7      339.04      324.96      7.05 o
   4   2   7      120.90      115.17      6.79 o
   5   2   7      270.08      268.18     10.06 o
   6   2   7       43.81       39.39     12.02 o
   7   2   7        0.00       -4.45     12.32 o
  -8   3   7       22.12       30.97     14.40 o
  -7   3   7       18.67       16.72     12.64 o
  -6   3   7        0.57       -0.77      3.26 o
  -5   3   7       82.46       75.96      7.61 o
  -4   3   7      258.28      261.89      6.50 o
  -3   3   7      103.46       89.52      3.98 o
  -2   3   7     1700.16     1834.81     22.54 o
  -1   3   7      129.57      111.36      4.23 o
   0   3   7       68.28       92.43      3.99 o
   1   3   7     3694.67     3707.38     25.47 o
   2   3   7       69.14       72.83      3.66 o
   3   3   7       18.83       19.15      5.97 o
   4   3   7      130.04      133.25      6.49 o
   5   3   7      243.34      236.62      8.67 o
   6   3   7      124.23      122.95     11.20 o
   7   3   7        0.24        1.07      3.90 o
  -8   4   7       26.39       26.89     15.96 o
  -7   4   7       25.73       25.39     11.82 o
  -6   4   7       18.37       14.57      8.75 o
  -5   4   7        8.53       16.07      6.97 o
  -4   4   7       35.74       41.42      5.07 o
  -3   4   7       41.55       47.66      4.32 o
  -2   4   7      110.60      119.91      4.66 o
  -1   4   7     1052.31     1005.51     10.94 o
   0   4   7      459.14      415.64      7.42 o
   1   4   7     4347.61     4446.23     60.63 o
   2   4   7      126.58      109.01      4.75 o
   3   4   7       35.60       35.48      6.08 o
   4   4   7      138.78      126.82      7.15 o
   5   4   7        3.69        1.41      5.62 o
   6   4   7       52.80       40.56     11.11 o
   7   4   7        5.46        4.24      4.95 o
  -8   5   7       19.31       34.35     17.73 o
  -7   5   7       15.77       21.00     12.70 o
  -6   5   7       55.29       66.90     10.52 o
  -5   5   7       13.31       12.24      8.30 o
  -4   5   7        1.15        2.90      2.86 o
  -3   5   7      193.85      184.24      5.42 o
  -2   5   7        9.77        6.62      3.13 o
  -1   5   7       17.90       21.87      4.50 o
   0   5   7       26.70       33.68      5.34 o
   1   5   7      131.74      127.73      4.15 o
   2   5   7       62.40       68.51      4.96 o
   3   5   7      127.88      132.11      6.39 o
   4   5   7       19.28       13.12      7.22 o
   5   5   7       33.21       33.42      9.46 o
   6   5   7       53.26       44.34     11.83 o
   7   5   7        1.07      -10.77     17.24 o
  -7   6   7       14.93       14.36     14.96 o
  -6   6   7        1.28        0.47      7.52 o
  -5   6   7      177.52      181.70     10.51 o
  -4   6   7      112.89      130.44      6.71 o
  -3   6   7       68.74       61.21      6.48 o
  -2   6   7      166.64      162.57      6.67 o
  -1   6   7        4.74        0.60      4.23 o
   0   6   7      221.37      219.20      6.75 o
   1   6   7       28.06       21.29      4.41 o
   2   6   7       54.75       50.75      5.65 o
   3   6   7       30.13       33.18      7.93 o
   4   6   7      283.09      260.23      8.77 o
   5   6   7        9.79        9.64     11.87 o
   6   6   7       24.75       27.89     13.30 o
   7   6   7       54.17       58.19     18.49 o
  -7   7   7      234.14      266.81     18.33 o
  -6   7   7       39.49       25.77     17.31 o
  -5   7   7      122.41      111.25     11.94 o
  -4   7   7      221.91      209.70      8.93 o
  -3   7   7      219.53      193.38      8.98 o
  -2   7   7        5.55        6.03      5.79 o
  -1   7   7       43.19       43.45      7.36 o
   0   7   7       87.84       69.67      7.34 o
   1   7   7      159.47      166.88      8.71 o
   2   7   7      266.21      260.68      8.54 o
   3   7   7      217.06      225.67      8.69 o
   4   7   7        0.21        3.33      9.67 o
   5   7   7       24.45       12.96      9.71 o
   6   7   7       13.54       19.49     13.71 o
  -7   8   7       44.63       26.76     21.16 o
  -6   8   7        2.83       -7.42     20.63 o
  -5   8   7        2.84        1.43      9.96 o
  -4   8   7      197.65      224.13     13.63 o
  -3   8   7       23.58       16.11      9.23 o
  -2   8   7      218.47      210.07      9.01 o
  -1   8   7      102.21      103.84      8.71 o
   0   8   7     1032.43     1016.89     15.23 o
   1   8   7       72.91       66.09     10.94 o
   2   8   7       54.96       47.59      8.52 o
   3   8   7       16.24       18.64      9.45 o
   4   8   7      183.05      180.90     12.66 o
   5   8   7       28.53       32.76     14.99 o
   6   8   7       13.19       16.46     18.35 o
  -6   9   7        1.53       -3.62      8.55 o
  -5   9   7        2.08        7.80     14.88 o
  -4   9   7       34.53       25.65     11.26 o
  -3   9   7      269.60      260.04     11.17 o
  -2   9   7       11.09        0.45      3.81 o
  -1   9   7       55.67       43.17      9.60 o
   0   9   7      175.84      192.68     10.74 o
   1   9   7       39.33       18.75     10.93 o
   2   9   7       83.79       83.04     10.31 o
   3   9   7       36.93       37.20     10.53 o
   4   9   7       16.91       16.57     13.44 o
   5   9   7        9.96        9.06     14.04 o
  -5  10   7        1.05        8.34     13.08 o
  -4  10   7      178.03      183.47     14.28 o
  -3  10   7        0.62       -1.28     10.25 o
  -2  10   7        5.19        7.21     10.15 o
  -1  10   7      242.63      245.62     13.46 o
   0  10   7       13.81        4.31     16.86 o
   1  10   7        0.79       -0.48      3.82 o
   2  10   7        0.18       -2.65     10.15 o
   3  10   7        6.00        1.34      3.16 o
   4  10   7        4.94       11.88     14.53 o
  -4  11   7       32.09       45.96     15.06 o
  -3  11   7       37.50       47.79     15.29 o
  -2  11   7       71.12       78.78     16.58 o
  -1  11   7       20.18       20.10     14.25 o
   0  11   7        1.91        2.56      7.09 o
   1  11   7        5.90        4.04      9.67 o
   2  11   7       29.65       24.48     14.44 o
   3  11   7        0.32       -2.41     15.04 o
  -2  12   7       92.64       95.21     19.93 o
  -1  12   7       19.40       24.67     18.95 o
   0  12   7        0.14       -7.05     13.65 o
   1  12   7       30.67       35.30     14.62 o
  -8   0   8      239.67      213.66     19.80 o
  -6   0   8      435.56      466.94     15.79 o
  -4   0   8      129.06      128.08      8.28 o
  -2   0   8      381.61      371.73     13.81 o
   0   0   8      699.64      831.35     10.89 o
   2   0   8      118.83      113.10      6.07 o
   4   0   8       73.95       64.00      9.61 o
   6   0   8      137.34      153.82     14.83 o
  -8   1   8       22.12       24.97     13.02 o
  -7   1   8        4.16        2.04      6.96 o
  -6   1   8      111.12      105.76      9.34 o
  -5   1   8      460.48      473.66     10.13 o
  -4   1   8       24.99       31.24      5.86 o
  -3   1   8      113.60      125.04      3.68 o
  -2   1   8      218.12      210.76     14.17 o
  -1   1   8      152.21      153.25      3.90 o
   0   1   8      404.85      426.00      5.72 o
   1   1   8       22.64       25.79      2.52 o
   2   1   8      429.50      472.78      8.04 o
   3   1   8      324.28      328.08      9.69 o
   4   1   8      217.32      209.39      7.16 o
   5   1   8        1.04        5.67      9.28 o
   6   1   8        5.17       -1.32      8.81 o
   7   1   8      171.69      155.25     19.39 o
  -8   2   8        0.04       -0.02      2.29 o
  -7   2   8       58.13       38.47     11.57 o
  -6   2   8      183.53      162.60      9.65 o
  -5   2   8       44.64       36.26      7.03 o
  -4   2   8       25.16       28.62      4.83 o
  -3   2   8       60.94       66.88      4.72 o
  -2   2   8      467.59      448.02     13.22 o
  -1   2   8       22.32       17.28      2.99 o
   0   2   8      581.54      554.20      5.33 o
   1   2   8      266.96      253.32      4.53 o
   2   2   8     1076.56     1172.41     20.65 o
   3   2   8       10.36        5.36      4.99 o
   4   2   8        0.63       -0.29      0.85 o
   5   2   8       19.39       20.06      9.48 o
   6   2   8        7.79        0.97      8.07 o
   7   2   8       18.50       20.59     15.44 o
  -8   3   8        3.19       -4.27     12.62 o
  -7   3   8        0.79       -0.90      6.21 o
  -6   3   8       50.37       37.83      9.49 o
  -5   3   8      200.56      192.03      8.26 o
  -4   3   8      233.90      249.11      4.62 o
  -3   3   8       96.43      107.94      4.30 o
  -2   3   8     1127.14     1272.46     11.33 o
  -1   3   8     1577.83     1730.64     18.98 o
   0   3   8      123.65      118.35      4.85 o
   1   3   8     2032.95     2117.60     19.73 o
   2   3   8        2.92        2.14      2.47 o
   3   3   8        1.07        2.63      5.04 o
   4   3   8      227.91      241.72      8.16 o
   5   3   8      129.97      136.33      8.69 o
   6   3   8        0.13        1.94      3.94 o
   7   3   8        0.56       -0.01      6.33 o
  -8   4   8       62.69       74.37     16.97 o
  -7   4   8       18.17       20.82     13.28 o
  -6   4   8        0.70        0.33      8.37 o
  -5   4   8       15.32       12.50      7.54 o
  -4   4   8       37.58       32.76      5.50 o
  -3   4   8       25.50       18.72      4.11 o
  -2   4   8      822.52      896.89     17.33 o
  -1   4   8      402.94      436.23      6.12 o
   0   4   8       23.09       19.21      2.74 o
   1   4   8      600.45      631.18      7.95 o
   2   4   8        8.87        7.68      5.68 o
   3   4   8      189.47      187.86      6.52 o
   4   4   8        0.05        2.66      5.35 o
   5   4   8        2.74        4.92     11.05 o
   6   4   8       59.44       57.65     11.86 o
   7   4   8        0.02       -0.48      1.94 o
  -8   5   8       39.17       43.44     17.44 o
  -7   5   8      121.18      133.78     13.92 o
  -6   5   8      539.44      575.14     14.54 o
  -5   5   8      176.14      172.68      9.82 o
  -4   5   8       90.70       93.14      5.69 o
  -3   5   8       10.30       15.35      5.47 o
  -2   5   8        1.88        0.37      1.58 o
  -1   5   8       48.05       57.45      5.80 o
   0   5   8      484.72      466.80      8.66 o
   1   5   8      439.12      435.61      8.36 o
   2   5   8        9.65       12.67      4.76 o
   3   5   8      112.40      115.54      6.53 o
   4   5   8       33.22       33.98      7.40 o
   5   5   8      152.78      125.83      9.78 o
   6   5   8       14.92       12.52     10.59 o
   7   5   8       18.32       18.87     19.13 o
  -7   6   8       20.63       31.73     15.55 o
  -6   6   8        4.61        4.03     18.21 o
  -5   6   8      322.43      285.70     11.55 o
  -4   6   8       12.23        4.97      7.78 o
  -3   6   8       31.09       26.63      7.07 o
  -2   6   8      314.04      318.60      8.03 o
  -1   6   8       29.60       26.77      6.26 o
   0   6   8       54.42       45.49      6.14 o
   1   6   8      235.53      213.37      9.68 o
   2   6   8      179.55      184.78      6.21 o
   3   6   8      314.52      315.46      8.34 o
   4   6   8      260.29      224.61     10.27 o
   5   6   8        0.36       -2.45      4.37 o
   6   6   8        4.73        4.34      9.56 o
  -7   7   8        1.37       13.26     18.36 o
  -6   7   8        1.82       -0.95     21.67 o
  -5   7   8      109.65      131.58     10.58 o
  -4   7   8       14.13       15.27      7.37 o
  -3   7   8        8.71        4.55      6.16 o
  -2   7   8       27.05       23.10      7.17 o
  -1   7   8      240.23      247.89      8.01 o
   0   7   8        0.47       -1.46      3.69 o
   1   7   8       50.42       57.16      9.54 o
   2   7   8        3.76        4.40      6.22 o
   3   7   8        6.38        4.39      7.10 o
   4   7   8       47.95       49.81     11.50 o
   5   7   8       39.69       43.32     12.82 o
   6   7   8        4.51        6.66     17.30 o
  -6   8   8       39.36       26.31     12.90 o
  -5   8   8        3.55        6.31      9.77 o
  -4   8   8      123.49      131.60     10.20 o
  -3   8   8        7.31        4.35      6.61 o
  -2   8   8        7.10        4.37      7.15 o
  -1   8   8      213.65      198.07      8.77 o
   0   8   8      821.17      856.71     24.29 o
   1   8   8        1.34       -0.26      4.00 o
   2   8   8        7.03        7.51      6.76 o
   3   8   8       68.40       70.82     10.17 o
   4   8   8       69.69       71.19     13.29 o
   5   8   8       36.11       32.10     13.89 o
  -6   9   8        0.44        0.67     13.59 o
  -5   9   8        3.50       -4.86     13.68 o
  -4   9   8        6.21        9.14     15.12 o
  -3   9   8      131.53      156.72     11.23 o
  -2   9   8        2.85        0.13      0.98 o
  -1   9   8       12.28        7.79      9.76 o
   0   9   8      166.79      147.35     12.12 o
   1   9   8        1.77        4.44      9.38 o
   2   9   8       27.16       27.16      9.95 o
   3   9   8       40.52       33.65     10.49 o
   4   9   8      124.82      137.61     15.13 o
   5   9   8       16.03       29.57     16.02 o
  -5  10   8        1.87        7.13     12.06 o
  -4  10   8        6.70        5.62      9.95 o
  -3  10   8       85.71       86.31     13.36 o
  -2  10   8      118.01      110.65     12.75 o
  -1  10   8       37.98       36.70     11.54 o
   0  10   8      165.89      184.76     12.86 o
   1  10   8       24.59       21.29     12.50 o
   2  10   8       12.38        0.79      8.98 o
   3  10   8       13.12        9.09     12.56 o
   4  10   8       12.70       15.72     24.16 o
  -4  11   8        3.36        8.21     17.24 o
  -3  11   8       10.57       11.98     14.45 o
  -2  11   8        3.90       -2.00      3.28 o
  -1  11   8      140.53      137.88     17.01 o
   0  11   8        1.96        3.69      5.33 o
   1  11   8        6.87        1.50     10.62 o
   2  11   8        5.22       -3.46     14.77 o
   3  11   8       21.60       25.75     14.73 o
  -2  12   8       94.32      104.78     20.32 o
  -1  12   8       11.89        1.14     19.63 o
   0  12   8        9.26       -4.37     19.47 o
   1  12   8        3.09       10.07     14.87 o
  -7   0   9        2.84        6.56     14.14 o
  -5   0   9       26.79       17.06     11.03 o
  -3   0   9      214.31      221.07     10.51 o
  -1   0   9      131.13      116.53      5.60 o
   1   0   9       58.10       58.97      6.41 o
   3   0   9      174.51      165.24     10.45 o
   5   0   9      424.25      443.86     21.94 o
   7   0   9       16.66       13.87     24.03 o
  -8   1   9       43.04       56.18     15.59 o
  -7   1   9       11.32        5.85      7.85 o
  -6   1   9      109.91       98.53      9.70 o
  -5   1   9      199.90      194.44      7.85 o
  -4   1   9      143.66      143.81      6.35 o
  -3   1   9       63.99       60.64      4.19 o
  -2   1   9      619.22      644.79      7.82 o
  -1   1   9     1702.09     1799.51     19.29 o
   0   1   9      499.57      521.89      6.72 o
   1   1   9       96.94       95.60      2.92 o
   2   1   9       20.01       14.86      2.71 o
   3   1   9      134.27      137.72      5.64 o
   4   1   9        8.86       13.61      5.96 o
   5   1   9       49.91       48.53      9.60 o
   6   1   9      249.85      250.13     12.85 o
   7   1   9       26.13       25.95     16.08 o
  -8   2   9        2.89        6.42     12.12 o
  -7   2   9       28.40       25.41     11.58 o
  -6   2   9      339.80      307.88     10.09 o
  -5   2   9       99.30       96.26      8.21 o
  -4   2   9        1.16       -0.40      1.53 o
  -3   2   9      412.37      441.25     16.64 o
  -2   2   9      129.27      135.88      4.62 o
  -1   2   9       74.43       70.73      3.42 o
   0   2   9      700.11      764.65     10.46 o
   1   2   9      754.19      808.33      8.03 o
   2   2   9      178.36      194.47      4.03 o
   3   2   9      132.23      127.51      5.84 o
   4   2   9       32.00       31.08      7.89 o
   5   2   9       87.39       80.61     10.06 o
   6   2   9      181.35      192.02     11.91 o
   7   2   9       31.34       29.51     14.59 o
  -8   3   9       15.70       16.85     16.58 o
  -7   3   9        1.09       -4.53     14.55 o
  -6   3   9        7.41        7.61     12.10 o
  -5   3   9      346.46      355.90     10.86 o
  -4   3   9      325.60      353.45      8.70 o
  -3   3   9       62.82       75.81      4.42 o
  -2   3   9      298.17      324.90      6.73 o
  -1   3   9      190.87      211.49      7.07 o
   0   3   9      871.77      887.08      7.56 o
   1   3   9       64.70       64.33      3.67 o
   2   3   9       25.65       30.58      3.84 o
   3   3   9       58.58       62.11      6.22 o
   4   3   9      122.68      118.76      8.12 o
   5   3   9       86.58       78.94      9.95 o
   6   3   9       37.49       35.92     11.13 o
   7   3   9       29.17       27.99     14.29 o
  -8   4   9       21.03       30.17     14.34 o
  -7   4   9        6.86       14.44     11.83 o
  -6   4   9       28.73       25.13     10.09 o
  -5   4   9       19.58       14.93      9.12 o
  -4   4   9        4.44        7.03      5.27 o
  -3   4   9       68.90       68.29      4.38 o
  -2   4   9      376.14      470.45     10.78 o
  -1   4   9       57.13       66.89      2.02 o
   0   4   9     1011.62     1023.84     14.38 o
   1   4   9        2.90        8.19      5.08 o
   2   4   9       23.81       25.87      5.22 o
   3   4   9       12.67       10.77      6.43 o
   4   4   9      110.52       93.89      8.05 o
   5   4   9      155.49      152.41     10.75 o
   6   4   9        0.82        8.14     10.38 o
   7   4   9       14.77       14.99     16.89 o
  -8   5   9       15.91       19.82     17.11 o
  -7   5   9        0.14        2.17      9.70 o
  -6   5   9      335.80      375.64     11.94 o
  -5   5   9        1.98        2.70      6.50 o
  -4   5   9       81.36       82.29      6.01 o
  -3   5   9       49.52       53.78      5.51 o
  -2   5   9      406.08      394.33      8.82 o
  -1   5   9      235.40      241.68      6.78 o
   0   5   9     2216.29     2315.30     22.48 o
   1   5   9       62.25       74.81      4.95 o
   2   5   9      258.88      242.59      6.71 o
   3   5   9      259.13      245.01      7.47 o
   4   5   9       20.85       21.47      8.18 o
   5   5   9        0.06        0.06      3.39 o
   6   5   9        0.29       -1.39     15.29 o
  -7   6   9      102.71      126.92     20.52 o
  -6   6   9      303.76      321.76     18.66 o
  -5   6   9       41.46       32.36     10.13 o
  -4   6   9        0.04       -1.40      4.30 o
  -3   6   9       11.59        8.03      6.23 o
  -2   6   9      151.23      145.10      7.16 o
  -1   6   9        3.15        7.50      5.78 o
   0   6   9        2.80        2.56      3.68 o
   1   6   9      737.90      771.26     16.74 o
   2   6   9      149.67      123.46      8.35 o
   3   6   9      123.54      112.45      8.26 o
   4   6   9       19.13        9.61      9.79 o
   5   6   9        1.75       -1.20     11.53 o
   6   6   9        1.36       -2.57     14.48 o
  -7   7   9       88.28      110.70     22.98 o
  -6   7   9       53.54       44.15     13.98 o
  -5   7   9       37.75       37.74     10.88 o
  -4   7   9       56.76       78.94     10.44 o
  -3   7   9       46.87       51.55      9.08 o
  -2   7   9       25.85       17.89      6.95 o
  -1   7   9       39.76       35.90      7.77 o
   0   7   9       25.92       30.10      8.50 o
   1   7   9        0.29        0.57      6.43 o
   2   7   9      151.01      134.60      9.01 o
   3   7   9       53.87       46.55      9.70 o
   4   7   9       45.78       41.58     12.53 o
   5   7   9        1.51       -2.26      7.37 o
   6   7   9        0.29      -14.42     21.84 o
  -6   8   9       34.94       42.85     14.71 o
  -5   8   9       36.36       34.75     11.62 o
  -4   8   9      250.62      251.00     11.55 o
  -3   8   9      146.49      162.96     10.25 o
  -2   8   9      290.00      306.93     10.29 o
  -1   8   9       23.36       20.51      8.69 o
   0   8   9      775.06      832.57     18.79 o
   1   8   9        0.01        1.18      3.79 o
   2   8   9        1.07        4.28     11.82 o
   3   8   9        0.94        0.92      5.93 o
   4   8   9       77.83       73.72     14.32 o
   5   8   9        7.11       12.05     13.36 o
  -6   9   9       17.67       22.73     14.64 o
  -5   9   9        6.47        1.16      6.21 o
  -4   9   9      128.05      118.62     12.85 o
  -3   9   9      175.95      172.90     10.46 o
  -2   9   9        0.02       -4.37      8.65 o
  -1   9   9        4.19        1.66      5.39 o
   0   9   9       16.67       11.09      7.61 o
   1   9   9        6.06        9.19     11.57 o
   2   9   9        3.28        3.65      8.61 o
   3   9   9       20.47       30.17     11.61 o
   4   9   9       41.10       34.70     15.34 o
  -5  10   9       22.81        7.87     17.48 o
  -4  10   9       18.37        4.73     12.50 o
  -3  10   9      239.75      268.16     13.88 o
  -2  10   9        2.08        1.94      7.01 o
  -1  10   9       69.97       63.05     11.26 o
   0  10   9        7.40       -1.34      2.25 o
   1  10   9       58.79       32.63     13.52 o
   2  10   9        0.45        3.39     14.52 o
   3  10   9        8.31       11.24      9.06 o
   4  10   9        0.76       -8.92     14.73 o
  -4  11   9        5.62       -0.23     30.77 o
  -3  11   9        6.80       13.69     15.60 o
  -2  11   9      118.07      145.99     15.72 o
  -1  11   9        1.56       -1.47     16.38 o
   0  11   9        5.59        3.82     24.66 o
   1  11   9        2.30       -6.28     12.19 o
   2  11   9        0.82       -1.08     13.06 o
  -1  12   9        0.93      -12.90     17.99 o
   0  12   9       38.39       46.45     19.85 o
  -8   0  10      149.11      123.28     20.60 o
  -6   0  10      204.23      157.79     18.27 o
  -4   0  10      147.49      132.58      8.66 o
  -2   0  10      632.25      645.25     12.10 o
   0   0  10        1.96        1.51      4.52 o
   2   0  10      324.95      304.29      5.45 o
   4   0  10       23.16       20.53      8.89 o
   6   0  10      235.75      237.76     15.76 o
  -8   1  10        0.00       -9.77     12.24 o
  -7   1  10        0.34       -0.73      8.70 o
  -6   1  10      179.89      179.38      9.39 o
  -5   1  10      250.91      235.54      8.28 o
  -4   1  10      528.01      548.33     14.32 o
  -3   1  10      347.66      356.84     15.80 o
  -2   1  10      701.29      700.52      9.74 o
  -1   1  10     1999.16     2111.13     14.15 o
   0   1  10      834.43      893.93      9.08 o
   1   1  10      542.47      590.49      6.90 o
   2   1  10        0.43        0.10      0.88 o
   3   1  10        0.09       -0.20      3.92 o
   4   1  10        6.29        6.29      6.08 o
   5   1  10       31.81       25.94     10.18 o
   6   1  10       19.65       12.04     12.53 o
   7   1  10        0.78       -6.63     12.19 o
  -8   2  10       33.84       36.97     13.99 o
  -7   2  10       23.99       13.53     10.97 o
  -6   2  10      113.92      103.40     10.91 o
  -5   2  10       31.68       27.53      7.81 o
  -4   2  10        5.85        3.67      4.69 o
  -3   2  10      142.30      145.93      5.19 o
  -2   2  10      163.49      160.11      4.13 o
  -1   2  10        0.88        0.07      0.53 o
   0   2  10      314.09      323.36      6.88 o
   1   2  10      539.99      586.33      7.89 o
   2   2  10      234.73      254.17      5.70 o
   3   2  10        0.52       -2.50      5.13 o
   4   2  10        2.51       -0.76      7.46 o
   5   2  10       45.67       43.70     10.58 o
   6   2  10       46.40       45.24     12.65 o
   7   2  10        0.23        1.67      8.10 o
  -8   3  10        1.88        0.70     20.66 o
  -7   3  10        5.55        0.90      4.00 o
  -6   3  10        0.02        4.43      9.44 o
  -5   3  10      623.03      651.03     12.25 o
  -4   3  10        0.17        4.32      6.75 o
  -3   3  10      287.03      273.64      9.90 o
  -2   3  10      383.79      394.47      6.51 o
  -1   3  10       42.11       39.57      3.79 o
   0   3  10     1083.56     1089.78     15.10 o
   1   3  10       57.74       63.22      3.97 o
   2   3  10       99.20       97.89      4.35 o
   3   3  10        8.61        6.15      5.91 o
   4   3  10       45.05       46.51      7.74 o
   5   3  10      110.80      107.68      9.49 o
   6   3  10       17.69       23.18     11.83 o
   7   3  10       38.86       28.68     13.99 o
  -8   4  10       17.38       36.94     16.39 o
  -7   4  10       24.91       24.33     14.99 o
  -6   4  10       43.81       41.11     10.32 o
  -5   4  10        9.57        3.84      6.91 o
  -4   4  10      125.23      127.91      6.32 o
  -3   4  10      100.86      114.02      6.01 o
  -2   4  10      307.06      313.15     10.65 o
  -1   4  10      145.56      155.28      7.43 o
   0   4  10      209.17      212.69      7.30 o
   1   4  10        4.66        0.95      2.30 o
   2   4  10        9.88       13.00      4.09 o
   3   4  10       35.31       32.20      7.10 o
   4   4  10       38.41       34.88      7.96 o
   5   4  10      208.97      192.06     10.70 o
   6   4  10        2.72        1.31      6.88 o
   7   4  10        0.45       -1.58      8.05 o
  -7   5  10       78.63       77.24     16.16 o
  -6   5  10       88.08      100.71     13.27 o
  -5   5  10        0.93       -1.91      9.80 o
  -4   5  10        0.90        0.48      1.46 o
  -3   5  10      103.05      102.63      5.76 o
  -2   5  10       19.35       11.75      4.27 o
  -1   5  10       58.66       43.09      6.60 o
   0   5  10       78.12       82.59      6.24 o
   1   5  10        7.80        5.56      6.53 o
   2   5  10       17.42       15.64      5.73 o
   3   5  10      121.16      121.75      7.22 o
   4   5  10       33.06       29.77      9.25 o
   5   5  10        3.08       -0.54      4.69 o
   6   5  10        0.45       -0.82      5.72 o
  -7   6  10       61.43       80.37     21.64 o
  -6   6  10       54.06       59.60     17.27 o
  -5   6  10        4.39        0.68      4.36 o
  -4   6  10        2.38        3.79      6.18 o
  -3   6  10        5.79        4.05      6.40 o
  -2   6  10      292.47      284.76      8.09 o
  -1   6  10      251.29      269.44      8.00 o
   0   6  10     1368.72     1388.57     23.61 o
   1   6  10     1721.46     1873.03     31.31 o
   2   6  10      190.59      157.40      8.69 o
   3   6  10        7.04       14.76     11.85 o
   4   6  10      183.98      174.98     12.32 o
   5   6  10        5.64        1.92     15.14 o
   6   6  10        3.88       -2.34      8.10 o
  -7   7  10        0.30        0.78      4.52 o
  -6   7  10       14.63       25.86     14.25 o
  -5   7  10       55.38       43.48     11.74 o
  -4   7  10       68.77       67.17     10.61 o
  -3   7  10        2.81        2.10      6.55 o
  -2   7  10      171.95      159.29      8.39 o
  -1   7  10      328.81      325.95     10.31 o
   0   7  10        0.21        3.77      4.29 o
   1   7  10        0.42        2.71      6.23 o
   2   7  10        0.84       -2.59      3.94 o
   3   7  10        0.41        1.56      9.63 o
   4   7  10       81.43       65.11     13.23 o
   5   7  10        0.04       -3.98     10.96 o
  -6   8  10        5.25       15.02     16.58 o
  -5   8  10       43.00       47.11     12.41 o
  -4   8  10       53.54       55.19     11.86 o
  -3   8  10       24.79       19.46     10.13 o
  -2   8  10        0.90       -4.87      8.81 o
  -1   8  10      297.45      284.93      9.72 o
   0   8  10      195.03      179.61      9.22 o
   1   8  10      262.65      248.38     11.27 o
   2   8  10        0.22       -2.62      9.22 o
   3   8  10        5.29        4.25     13.63 o
   4   8  10       11.53        6.49      7.49 o
   5   8  10        5.22        6.54     18.37 o
  -5   9  10       18.11       21.89     19.51 o
  -4   9  10       58.53       57.21     17.17 o
  -3   9  10       89.87       68.70     11.74 o
  -2   9  10       76.93       77.63     11.72 o
  -1   9  10        2.35       -1.85     10.36 o
   0   9  10       61.05       45.79      9.79 o
   1   9  10       23.79       11.08      9.94 o
   2   9  10       25.45       20.56      8.81 o
   3   9  10      117.24       87.46     13.69 o
   4   9  10        0.14        6.71     17.37 o
  -5  10  10        1.12       -2.15     10.52 o
  -4  10  10        0.23       -8.63     14.28 o
  -3  10  10        4.36        4.43     11.92 o
  -2  10  10       27.77       35.20     12.33 o
  -1  10  10       12.88        9.14     11.33 o
   0  10  10       14.13       -4.21      7.94 o
   1  10  10        7.16       -2.67     13.24 o
   2  10  10        1.68        1.41     11.88 o
   3  10  10       41.34       44.89     16.21 o
  -3  11  10       17.00       29.07     16.16 o
  -2  11  10       48.80       45.51     15.88 o
  -1  11  10       83.05       80.79     18.58 o
   0  11  10       28.34        8.29     17.79 o
   1  11  10        3.25       -3.33     12.90 o
   2  11  10        5.00        9.55     20.74 o
  -7   0  11        3.84       -3.49     10.74 o
  -5   0  11        0.39       -5.89     17.68 o
  -3   0  11      498.21      585.83     34.96 o
  -1   0  11      283.43      285.63      8.30 o
   1   0  11     1179.51     1260.03     27.42 o
   3   0  11      963.79      953.08     24.97 o
   5   0  11      283.73      332.35     17.79 o
   7   0  11        4.33        9.26     31.86 o
  -8   1  11        9.89       13.88     17.02 o
  -7   1  11        5.33        1.97      5.65 o
  -6   1  11        2.22       -1.77      3.93 o
  -5   1  11      214.97      215.80      8.80 o
  -4   1  11      142.72      138.34      7.43 o
  -3   1  11       45.68       46.90      4.99 o
  -2   1  11      138.89      161.58      4.18 o
  -1   1  11       67.86       81.66      4.34 o
   0   1  11      321.09      319.94      5.97 o
   1   1  11       81.29       75.24      3.38 o
   2   1  11      120.44      116.52      3.59 o
   3   1  11        0.09        0.65      1.80 o
   4   1  11       24.36       21.17      8.28 o
   5   1  11       31.57       21.26      9.74 o
   6   1  11      127.34      117.08     12.84 o
   7   1  11       23.18       20.69     15.88 o
  -8   2  11        0.15       -3.75     12.00 o
  -7   2  11      227.09      217.68     12.96 o
  -6   2  11       72.05       82.77     11.37 o
  -5   2  11      244.65      266.65      9.35 o
  -4   2  11        0.11       -2.17      5.79 o
  -3   2  11       81.42       69.02      5.28 o
  -2   2  11      112.13      102.31      4.20 o
  -1   2  11        0.22        2.76      4.17 o
   0   2  11      152.53      165.56      3.81 o
   1   2  11       19.39       19.01      3.95 o
   2   2  11       44.95       44.59      3.84 o
   3   2  11       18.67       24.17      6.52 o
   4   2  11       81.80       72.22      8.14 o
   5   2  11        9.64        8.80      7.15 o
   6   2  11       81.06       82.00     15.19 o
   7   2  11       37.43       32.75     19.74 o
  -8   3  11        2.16        5.34     16.49 o
  -7   3  11        2.11        1.04      8.38 o
  -6   3  11      462.18      460.89     17.77 o
  -5   3  11      935.55      976.79     39.44 o
  -4   3  11       25.72       27.07      6.20 o
  -3   3  11      240.13      245.26      6.59 o
  -2   3  11       96.31      101.52      6.40 o
  -1   3  11      120.27      118.00      4.02 o
   0   3  11       58.93       64.59      3.41 o
   1   3  11      275.80      279.46      6.93 o
   2   3  11        3.36        1.55      3.02 o
   3   3  11        4.89       -0.48      4.57 o
   4   3  11      141.69      146.18      8.47 o
   5   3  11       31.95       39.35     11.16 o
   6   3  11        2.61        4.43     10.32 o
  -8   4  11       23.43       14.78     21.21 o
  -7   4  11        6.71        7.28     10.42 o
  -6   4  11       30.20        8.91     11.63 o
  -5   4  11       26.20       20.42     11.80 o
  -4   4  11        0.25        0.34      1.74 o
  -3   4  11        0.90       -2.11      5.90 o
  -2   4  11        0.08        1.34      2.62 o
  -1   4  11       57.78       61.16      4.95 o
   0   4  11        1.08        3.96      2.97 o
   1   4  11        4.80        5.37      5.48 o
   2   4  11     1415.69     1465.73     21.12 o
   3   4  11       41.74       42.05      7.33 o
   4   4  11       71.51       61.25      9.41 o
   5   4  11       59.68       61.64     10.79 o
   6   4  11        2.25        1.85     10.46 o
  -7   5  11        2.05       -6.80     12.22 o
  -6   5  11      195.27      169.92     22.94 o
  -5   5  11      208.37      171.38     10.10 o
  -4   5  11       11.29       11.31      6.07 o
  -3   5  11       23.19       20.37      6.34 o
  -2   5  11       10.33        6.98      6.99 o
  -1   5  11      240.80      223.26      8.01 o
   0   5  11       12.76        7.24      6.48 o
   1   5  11      132.63      135.67     12.93 o
   2   5  11      160.87      157.08      6.54 o
   3   5  11      144.23      126.27      9.17 o
   4   5  11       49.97       43.57      8.93 o
   5   5  11       23.66       15.70     11.00 o
   6   5  11       30.09       33.19     15.06 o
  -7   6  11       14.55       19.99     23.01 o
  -6   6  11       89.85       93.20     12.60 o
  -5   6  11        3.68       -0.09      2.01 o
  -4   6  11        0.08        1.65      5.89 o
  -3   6  11       23.15       23.59      9.16 o
  -2   6  11       97.36       91.73      7.14 o
  -1   6  11      264.31      286.10      8.50 o
   0   6  11       37.25       20.63      7.20 o
   1   6  11     1675.85     1601.55     35.25 o
   2   6  11       13.00        6.86      5.97 o
   3   6  11        0.32       -1.83      8.06 o
   4   6  11       20.49       17.80      9.86 o
   5   6  11        0.05        6.56     13.39 o
   6   6  11        0.97        0.62     15.03 o
  -7   7  11       21.22       32.10     19.83 o
  -6   7  11       12.06        8.56     12.95 o
  -5   7  11        9.84       19.20     10.69 o
  -4   7  11        2.35        1.79      5.14 o
  -3   7  11       96.90       94.08      9.10 o
  -2   7  11       20.99        2.34      4.28 o
  -1   7  11        9.49        6.46      7.27 o
   0   7  11        4.57        7.96      6.61 o
   1   7  11     1053.86     1036.83     38.45 o
   2   7  11        2.27        0.38      7.58 o
   3   7  11        0.93        2.08      4.42 o
   4   7  11        7.72        8.30     12.36 o
   5   7  11       11.79       10.90     20.72 o
  -6   8  11      143.03      173.98     16.91 o
  -5   8  11       47.44       45.16     12.86 o
  -4   8  11      137.16      102.01     13.79 o
  -3   8  11       57.78       44.34     10.55 o
  -2   8  11       13.86       13.29     10.41 o
  -1   8  11      180.54      169.83     10.79 o
   0   8  11       17.60       15.92     10.45 o
   1   8  11       15.46       13.43     12.22 o
   2   8  11       12.02        8.91     10.78 o
   3   8  11       23.16       16.33     12.09 o
   4   8  11      101.88       95.33     15.81 o
   5   8  11        0.46       -7.17     10.05 o
  -5   9  11       25.52       34.46     15.58 o
  -4   9  11       56.83       60.02     16.12 o
  -3   9  11       24.46       28.41     12.07 o
  -2   9  11       12.60        5.19      9.16 o
  -1   9  11        0.05        3.25      7.20 o
   0   9  11       14.79        2.77      4.19 o
   1   9  11        4.19        1.87      4.08 o
   2   9  11       32.61       30.25     12.20 o
   3   9  11       46.34       22.16     13.50 o
   4   9  11       24.41       36.68     17.54 o
  -4  10  11       29.68       24.24     17.02 o
  -3  10  11      111.50      118.53     15.02 o
  -2  10  11       32.04       38.36     12.68 o
  -1  10  11        1.19        0.62      4.01 o
   0  10  11       11.58        2.42     21.15 o
   1  10  11       12.43       17.77     14.16 o
   2  10  11       54.86       42.16     13.53 o
   3  10  11        4.22        8.09     19.84 o
  -3  11  11        5.88        7.00     10.52 o
  -2  11  11       94.79      105.81     16.02 o
  -1  11  11        0.67       -1.70     11.68 o
   0  11  11        6.27        9.53     15.34 o
   1  11  11       17.23       24.64     12.17 o
  -8   0  12       20.22       14.74     14.94 o
  -6   0  12      271.90      284.69     16.30 o
  -4   0  12       96.29       96.19     12.67 o
  -2   0  12      112.11      103.23      7.49 o
   0   0  12       22.60       17.35      7.23 o
   2   0  12      180.13      173.73      5.59 o
   4   0  12      234.90      232.05     11.38 o
   6   0  12       10.46       -5.79     11.39 o
  -8   1  12       26.48       22.70     15.05 o
  -7   1  12        0.11       -1.32     11.71 o
  -6   1  12       14.92        6.83      8.71 o
  -5   1  12      283.60      289.44     10.56 o
  -4   1  12     1015.62      978.21     30.33 o
  -3   1  12       59.17       57.11      4.92 o
  -2   1  12      412.00      430.60      6.97 o
  -1   1  12     1032.04     1079.74     11.31 o
   0   1  12      173.39      172.32      4.78 o
   1   1  12      157.36      161.84      3.90 o
   2   1  12       74.93       80.01      3.96 o
   3   1  12      282.69      288.64      7.74 o
   4   1  12       70.42       64.18      8.87 o
   5   1  12      164.92      158.30     10.94 o
   6   1  12        0.21       -4.19      8.84 o
  -8   2  12        0.86       -9.46     11.41 o
  -7   2  12       60.50       47.62     14.69 o
  -6   2  12        0.13       -4.43     10.06 o
  -5   2  12      105.07      106.03     11.03 o
  -4   2  12       12.77       14.17      7.16 o
  -3   2  12      480.39      489.49     13.84 o
  -2   2  12       50.35       49.90      4.72 o
  -1   2  12        2.73        1.94      3.90 o
   0   2  12      445.50      483.22      6.35 o
   1   2  12       30.47       33.81      4.40 o
   2   2  12       45.15       46.13      4.36 o
   3   2  12      104.24       98.17      6.93 o
   4   2  12      128.02      116.04      9.29 o
   5   2  12       19.66        9.14      6.16 o
   6   2  12       38.84       47.18     14.30 o
  -8   3  12       36.69       48.47     16.92 o
  -7   3  12       19.82       23.22     13.33 o
  -6   3  12      219.39      201.09     11.95 o
  -5   3  12      781.22      914.27     26.88 o
  -4   3  12        1.95        1.02      4.57 o
  -3   3  12      581.14      587.34      9.86 o
  -2   3  12       18.10       13.82      4.72 o
  -1   3  12      138.22      157.44      5.76 o
   0   3  12       21.18       23.03      3.82 o
   1   3  12       29.47       36.24      4.05 o
   2   3  12      200.87      230.45      4.94 o
   3   3  12       49.93       39.13      7.15 o
   4   3  12      252.41      265.31     11.90 o
   5   3  12       12.47       11.97     11.38 o
   6   3  12       23.21       27.23     12.14 o
  -7   4  12       25.38       29.30     19.49 o
  -6   4  12       65.38       41.10     12.43 o
  -5   4  12      627.36      558.21     14.23 o
  -4   4  12        3.49        2.68      4.31 o
  -3   4  12        8.23        7.89      6.61 o
  -2   4  12       43.99       41.14      5.01 o
  -1   4  12       54.51       54.88      3.42 o
   0   4  12       14.28       16.74      4.11 o
   1   4  12      963.44      957.08     12.15 o
   2   4  12      361.08      382.15      6.39 o
   3   4  12       32.61       29.11      7.96 o
   4   4  12        8.56        6.36      8.35 o
   5   4  12        5.23        1.45      3.45 o
   6   4  12        6.63       12.59     12.66 o
  -7   5  12        0.18      -19.12     19.12 o
  -6   5  12        1.06        5.36      4.89 o
  -5   5  12        0.93        1.14      5.83 o
  -4   5  12       22.09       16.20      6.79 o
  -3   5  12       10.40       11.71      7.63 o
  -2   5  12      175.55      187.10      8.36 o
  -1   5  12        9.75       10.52      8.58 o
   0   5  12      462.88      431.72     10.82 o
   1   5  12      908.28      879.59     18.93 o
   2   5  12      143.15      144.69      7.62 o
   3   5  12      164.88      149.59     10.99 o
   4   5  12       33.18       23.11     10.78 o
   5   5  12        1.68       -3.24      8.06 o
   6   5  12       21.55       25.98     17.04 o
  -7   6  12        0.76       -0.57      2.40 o
  -6   6  12        0.02       -3.74     10.73 o
  -5   6  12        5.74        7.45      8.72 o
  -4   6  12       13.56        1.88      8.29 o
  -3   6  12       23.97       10.28      7.77 o
  -2   6  12        3.47        4.24      7.84 o
  -1   6  12        3.64       -0.90      3.97 o
   0   6  12      159.53      159.39      8.27 o
   1   6  12        0.71       -1.40      7.90 o
   2   6  12      166.55      158.48      9.44 o
   3   6  12        0.48        0.40      6.19 o
   4   6  12        0.71       -3.31      8.01 o
   5   6  12       17.32        5.26     12.22 o
  -6   7  12        0.13       -2.48      8.80 o
  -5   7  12      162.19      152.27     18.66 o
  -4   7  12       56.25       51.01     10.48 o
  -3   7  12       23.03       20.39      9.45 o
  -2   7  12      197.50      170.26      9.77 o
  -1   7  12       41.51       33.84      9.70 o
   0   7  12       35.39       43.08      9.73 o
   1   7  12       27.32       34.17     10.95 o
   2   7  12        0.61        0.39      6.58 o
   3   7  12       13.79        1.47      3.55 o
   4   7  12        0.81        0.43     17.95 o
   5   7  12       14.69        7.23      9.33 o
  -6   8  12       32.66       39.36     14.27 o
  -5   8  12      145.84      145.77     15.20 o
  -4   8  12       13.23       16.01      8.90 o
  -3   8  12        5.41        4.73      9.01 o
  -2   8  12      215.36      227.52     10.63 o
  -1   8  12        0.02       -1.13      2.28 o
   0   8  12       19.89       17.86     10.85 o
   1   8  12      232.05      233.94     13.23 o
   2   8  12       32.94       37.89     11.52 o
   3   8  12       15.05       16.28     14.42 o
   4   8  12        4.35        1.45      4.41 o
  -5   9  12        7.13       -0.28      3.50 o
  -4   9  12        3.59       -0.57      9.11 o
  -3   9  12        6.95       -0.88      2.06 o
  -2   9  12       24.08       26.80     12.01 o
  -1   9  12        2.10       -7.98     10.32 o
   0   9  12        3.07        6.04     12.45 o
   1   9  12       17.60        1.84     10.36 o
   2   9  12       10.74       18.94     13.32 o
   3   9  12       20.22       18.79     13.81 o
  -4  10  12        7.03        7.44     17.42 o
  -3  10  12        8.91        9.74     16.24 o
  -2  10  12        3.19       -0.25      4.43 o
  -1  10  12       96.15      110.79     13.95 o
   0  10  12       13.94       14.16     22.80 o
   1  10  12        0.00       -4.09     16.35 o
   2  10  12        1.86        9.61     14.46 o
  -2  11  12        7.56       -2.57      6.87 o
  -1  11  12        7.15       10.88     14.96 o
   0  11  12        2.59       10.25     18.55 o
   1  11  12        1.82        5.75     14.42 o
  -7   0  13       42.50       28.04     19.75 o
  -5   0  13       59.29       56.28     17.12 o
  -3   0  13      290.32      316.05     21.12 o
  -1   0  13      169.81      165.44     21.30 o
   1   0  13      288.61      296.03      7.82 o
   3   0  13      126.66      122.05     11.80 o
   5   0  13        0.02       -4.19     15.58 o
  -8   1  13       22.96       17.03     16.25 o
  -7   1  13        1.44        3.03      9.86 o
  -6   1  13       35.71       35.10     10.98 o
  -5   1  13      312.19      322.95     17.31 o
  -4   1  13     1351.00     1364.55     27.32 o
  -3   1  13      326.08      328.88      7.98 o
  -2   1  13       34.44       30.21      4.81 o
  -1   1  13      223.81      234.77      6.03 o
   0   1  13      482.97      493.35      7.96 o
   1   1  13        6.87       10.84      3.64 o
   2   1  13      337.94      355.82      7.71 o
   3   1  13       77.25       98.66      8.37 o
   4   1  13        2.39       -4.95      5.66 o
   5   1  13       16.03        7.82      6.83 o
   6   1  13       25.63       23.49     12.37 o
  -8   2  13        6.19        4.10     13.91 o
  -7   2  13       53.24       55.52     13.77 o
  -6   2  13       29.01       20.33     11.35 o
  -5   2  13       12.33        6.96     21.79 o
  -4   2  13       82.01       81.65      8.75 o
  -3   2  13        2.21       -2.32      4.23 o
  -2   2  13       10.59        2.26      2.93 o
  -1   2  13      294.17      294.19      5.80 o
   0   2  13       26.12       31.36      4.32 o
   1   2  13       11.73        8.60      5.05 o
   2   2  13       39.76       37.49      5.30 o
   3   2  13      108.33       99.85      7.77 o
   4   2  13       10.11        6.61      6.15 o
   5   2  13       27.77       21.35     13.45 o
   6   2  13        0.07        1.23      5.96 o
  -8   3  13       81.00       98.57     18.35 o
  -7   3  13       73.09       77.81     16.99 o
  -6   3  13       23.36       10.25     11.83 o
  -5   3  13      191.46      168.56      8.66 o
  -4   3  13      206.61      197.45      9.43 o
  -3   3  13       11.55        6.55      3.88 o
  -2   3  13        0.01        0.52      4.13 o
  -1   3  13        4.70        1.04      2.01 o
   0   3  13       54.09       62.89      4.39 o
   1   3  13       20.89       17.00      5.51 o
   2   3  13        0.00        2.27      3.44 o
   3   3  13      129.22      121.54      8.11 o
   4   3  13       39.55       42.72      9.84 o
   5   3  13       14.15       11.66     10.77 o
   6   3  13       12.07       12.49     14.86 o
  -7   4  13        0.05        5.62     24.41 o
  -6   4  13       31.28       25.78     16.45 o
  -5   4  13       88.09       93.05     10.22 o
  -4   4  13       13.29       12.97      7.49 o
  -3   4  13        7.83        8.11      5.53 o
  -2   4  13       80.83       75.42      5.03 o
  -1   4  13      144.59      140.73      6.82 o
   0   4  13        5.38        0.61      3.75 o
   1   4  13        4.32        5.44      4.98 o
   2   4  13      634.42      661.79     18.53 o
   3   4  13        4.45        5.87      5.35 o
   4   4  13        0.55       -6.14      7.59 o
   5   4  13        9.41        8.40     10.66 o
   6   4  13        3.50       -0.71      9.73 o
  -7   5  13       10.64       16.75     17.25 o
  -6   5  13        4.72        2.44     13.48 o
  -5   5  13       80.24       69.89     12.16 o
  -4   5  13        0.00        2.18      8.52 o
  -3   5  13        0.04        0.73      5.90 o
  -2   5  13      786.61      785.41     17.63 o
  -1   5  13       31.80       19.90      8.16 o
   0   5  13      121.36      128.43      8.42 o
   1   5  13      407.16      395.99     13.72 o
   2   5  13      144.89      130.90     15.95 o
   3   5  13       76.95       69.26     11.25 o
   4   5  13       24.27       20.13     11.75 o
   5   5  13        0.07        2.65     12.47 o
  -7   6  13       23.71       -0.23     11.61 o
  -6   6  13        1.39       14.25     12.29 o
  -5   6  13       74.83       50.97     11.35 o
  -4   6  13       96.16       88.71     10.78 o
  -3   6  13       62.47       50.43      9.14 o
  -2   6  13       21.08        9.37      8.88 o
  -1   6  13        2.62        0.64      6.14 o
   0   6  13       99.36       99.17      9.11 o
   1   6  13       81.55       68.74     11.16 o
   2   6  13       38.27       31.93     10.15 o
   3   6  13        2.05        8.32     12.28 o
   4   6  13        2.60       -6.61     11.10 o
   5   6  13       35.08       35.06     15.08 o
  -6   7  13        3.90        1.86      6.35 o
  -5   7  13       30.93       25.12     14.03 o
  -4   7  13       25.51       20.36     13.42 o
  -3   7  13       47.72       45.48      8.60 o
  -2   7  13       45.01       23.25      9.50 o
  -1   7  13       88.42       81.76     11.79 o
   0   7  13      359.74      354.96     11.84 o
   1   7  13        4.60       10.67      9.49 o
   2   7  13       32.38       25.62     10.33 o
   3   7  13        0.60       -0.12      0.95 o
   4   7  13        0.89       -2.24     10.60 o
  -5   8  13       28.04       30.32     15.55 o
  -4   8  13       40.84       32.94     11.04 o
  -3   8  13        0.63       -6.15     16.24 o
  -2   8  13       15.25       27.07     10.51 o
  -1   8  13        3.74        0.96      4.72 o
   0   8  13        2.21        3.35     10.06 o
   1   8  13       18.54       21.52     11.73 o
   2   8  13       12.91       11.52     10.23 o
   3   8  13        3.73       12.29     14.72 o
   4   8  13        4.18       -0.80      7.81 o
  -5   9  13        4.60        0.84      8.03 o
  -4   9  13       18.85       38.21     13.09 o
  -3   9  13       25.19       32.97     14.08 o
  -2   9  13       14.08       10.40     14.62 o
  -1   9  13       13.28        7.52      9.04 o
   0   9  13       47.41       41.89     12.68 o
   1   9  13        6.39        5.00     19.92 o
   2   9  13        6.25        4.44     17.85 o
   3   9  13       17.41       18.14     17.35 o
  -3  10  13        5.00       14.45     14.07 o
  -2  10  13        8.79        1.98     13.03 o
  -1  10  13       20.57        9.08     10.10 o
   0  10  13       15.44       22.76     17.64 o
   1  10  13        8.94       20.90     19.24 o
   2  10  13       78.97      102.84     17.25 o
  -8   0  14        4.06        5.79     23.72 o
  -6   0  14        0.29      -11.68     18.15 o
  -4   0  14      369.01      395.78     13.46 o
  -2   0  14     1499.13     1470.10     36.78 o
   0   0  14       98.69       83.53      7.48 o
   2   0  14       16.45       14.61      8.45 o
   4   0  14      418.18      475.96     18.13 o
   6   0  14       16.94       11.96     19.75 o
  -8   1  14       17.51       32.20     18.80 o
  -7   1  14        1.23       -6.26     10.61 o
  -6   1  14       49.62       44.06     15.75 o
  -5   1  14      417.39      367.01     15.66 o
  -4   1  14      780.29      773.66     14.66 o
  -3   1  14      872.95      933.89     19.80 o
  -2   1  14        0.08       -3.58      4.68 o
  -1   1  14       66.41       63.02      5.81 o
   0   1  14      114.21      105.65      5.64 o
   1   1  14       42.40       36.26      4.93 o
   2   1  14      128.76      140.18      6.62 o
   3   1  14       41.10       34.75      8.17 o
   4   1  14       68.15       70.67     10.18 o
   5   1  14       22.97       13.55     13.59 o
   6   1  14       81.62       75.78     15.53 o
  -8   2  14        4.22        0.31     20.51 o
  -7   2  14       10.88        9.40     17.58 o
  -6   2  14        0.27       -8.79     14.86 o
  -5   2  14        3.06        6.22      4.49 o
  -4   2  14       87.65       74.19      9.44 o
  -3   2  14       48.64       37.34      6.48 o
  -2   2  14      187.01      235.51      9.83 o
  -1   2  14       49.75       49.30      5.08 o
   0   2  14       10.81        7.35      4.33 o
   1   2  14       45.59       49.95      4.59 o
   2   2  14       75.98       77.76      6.88 o
   3   2  14      218.23      215.15      8.44 o
   4   2  14       17.82       12.97     11.29 o
   5   2  14      139.67      142.31     12.48 o
   6   2  14       84.06       89.61     18.56 o
  -7   3  14       14.99       10.15     14.67 o
  -6   3  14        3.21        9.46      9.61 o
  -5   3  14        0.01       -1.59      3.88 o
  -4   3  14      201.98      183.91      9.82 o
  -3   3  14        2.24        0.62      4.49 o
  -2   3  14      156.49      158.74      5.45 o
  -1   3  14        0.15       -0.84      0.94 o
   0   3  14      112.06      115.10      4.71 o
   1   3  14      156.29      180.58      5.14 o
   2   3  14       50.01       49.72      7.15 o
   3   3  14      124.60      123.54      8.69 o
   4   3  14      121.21      122.08     10.98 o
   5   3  14       20.96       12.08      6.33 o
   6   3  14       46.17       46.57     14.63 o
  -7   4  14        0.71        8.42     15.44 o
  -6   4  14      232.14      238.18     13.23 o
  -5   4  14       32.74       23.99     10.17 o
  -4   4  14        0.66       -1.57      5.93 o
  -3   4  14        8.40       15.88      6.43 o
  -2   4  14        1.60        8.91      6.66 o
  -1   4  14       39.41       34.66      7.32 o
   0   4  14        0.48       -0.04      2.83 o
   1   4  14     1090.31     1215.31     25.54 o
   2   4  14      155.94      156.02      7.67 o
   3   4  14       11.51        7.67     11.23 o
   4   4  14        2.36       -0.46      2.27 o
   5   4  14        7.88        0.93      2.16 o
  -7   5  14        0.07        5.12     16.91 o
  -6   5  14        0.01        2.04      6.08 o
  -5   5  14        0.38        6.39      8.00 o
  -4   5  14        8.42        1.30      1.88 o
  -3   5  14        0.07       -0.04      5.03 o
  -2   5  14       75.18       73.52      8.05 o
  -1   5  14       41.93       28.88      7.83 o
   0   5  14      162.76      156.16      9.39 o
   1   5  14      128.63      155.95     10.99 o
   2   5  14      110.11      112.20      9.57 o
   3   5  14        9.15        4.47      8.08 o
   4   5  14       25.97       13.03     13.68 o
   5   5  14        0.12       -1.48      7.55 o
  -6   6  14        2.93        0.14      8.11 o
  -5   6  14        0.37        3.91      9.67 o
  -4   6  14        4.08        8.09      9.90 o
  -3   6  14       54.13       44.95     10.16 o
  -2   6  14      210.34      197.52      8.75 o
  -1   6  14      153.80      133.85     11.32 o
   0   6  14      699.39      726.01     26.62 o
   1   6  14        0.62       -1.21      4.31 o
   2   6  14       91.95       86.02     11.82 o
   3   6  14        6.26        2.05      4.68 o
   4   6  14        3.99        8.14     11.66 o
   5   6  14        5.73        4.73     13.55 o
  -6   7  14        2.54       -0.22      4.74 o
  -5   7  14       21.99       21.21     12.84 o
  -4   7  14       20.30        8.05     11.79 o
  -3   7  14       12.60       14.88     10.49 o
  -2   7  14        1.07        0.02      6.39 o
  -1   7  14       19.24       16.23     10.93 o
   0   7  14       27.69       20.29      9.27 o
   1   7  14        0.42        2.52      8.13 o
   2   7  14      178.53      139.35     13.41 o
   3   7  14       24.80       20.80     12.67 o
   4   7  14        0.83       -2.43     16.19 o
  -5   8  14       40.24       38.32     14.74 o
  -4   8  14       27.08       14.03     10.41 o
  -3   8  14       32.57       39.06     13.05 o
  -2   8  14        4.27        1.52      5.93 o
  -1   8  14        2.65       -3.16      9.82 o
   0   8  14       91.57       86.88     12.93 o
   1   8  14        0.11        0.99      4.23 o
   2   8  14       72.65       61.20     13.29 o
   3   8  14       14.17       24.04     14.48 o
  -4   9  14      172.54      202.93     14.17 o
  -3   9  14        0.21       -0.28      1.52 o
  -2   9  14        3.75        9.75     12.00 o
  -1   9  14        2.57       -4.93     11.81 o
   0   9  14        2.42        7.43     12.16 o
   1   9  14       42.89       42.56     18.23 o
   2   9  14       57.57       67.88     15.54 o
  -3  10  14        1.25      -10.88     16.77 o
  -2  10  14        4.84        6.27     14.51 o
  -1  10  14        6.84        5.47     12.42 o
   0  10  14        4.50        0.16      7.59 o
   1  10  14       56.54       55.96     15.32 o
  -7   0  15        0.54        2.17     28.83 o
  -5   0  15        8.47      -10.59     17.38 o
  -3   0  15      261.74      258.71     12.26 o
  -1   0  15      323.67      364.09     25.05 o
   1   0  15       17.25       22.55      6.68 o
   3   0  15       33.37       36.94     11.13 o
   5   0  15      388.96      400.98     28.91 o
  -7   1  15       64.39       78.07     20.20 o
  -6   1  15        0.20       10.66     12.83 o
  -5   1  15      157.27      137.50     13.13 o
  -4   1  15        8.52       14.13      7.99 o
  -3   1  15      353.59      363.57     11.07 o
  -2   1  15      115.82      120.45      5.61 o
  -1   1  15       24.15       27.63      6.74 o
   0   1  15      146.85      141.89      6.59 o
   1   1  15        0.91       -1.70      3.95 o
   2   1  15       97.88       85.13      7.36 o
   3   1  15      132.11      140.28      8.70 o
   4   1  15      402.57      447.85     11.63 o
   5   1  15       68.62       71.26     13.51 o
  -7   2  15        1.85       -4.90     16.21 o
  -6   2  15       56.87       51.51     17.64 o
  -5   2  15      446.92      467.42     13.51 o
  -4   2  15      233.59      203.14      8.08 o
  -3   2  15      302.76      312.96      7.05 o
  -2   2  15       90.40       86.04      5.86 o
  -1   2  15        0.07       -0.10      1.30 o
   0   2  15       89.67       99.03      5.52 o
   1   2  15       30.71       28.93      5.12 o
   2   2  15      254.11      244.35      7.68 o
   3   2  15      358.81      370.81      9.71 o
   4   2  15       41.05       45.81     10.73 o
   5   2  15       15.83        4.58      6.04 o
  -7   3  15       26.35       32.78     18.85 o
  -6   3  15       46.11       35.76     12.02 o
  -5   3  15       32.88       13.81     10.82 o
  -4   3  15       20.72       18.76      8.74 o
  -3   3  15       32.28       32.94      6.59 o
  -2   3  15        0.92        2.94      4.98 o
  -1   3  15        1.10        0.82      5.38 o
   0   3  15        3.96        2.00      3.31 o
   1   3  15        1.85       -1.16      1.59 o
   2   3  15       21.81       22.10      7.70 o
   3   3  15      278.34      283.62      9.57 o
   4   3  15        6.38        1.85      3.94 o
   5   3  15        1.16        4.72      9.10 o
  -7   4  15       34.54       23.36     16.20 o
  -6   4  15       70.71       55.38     12.96 o
  -5   4  15       17.43       15.83     10.50 o
  -4   4  15      101.55       78.28     11.37 o
  -3   4  15        4.14        3.03      4.52 o
  -2   4  15      762.31      754.84     12.65 o
  -1   4  15       12.46       12.29      7.31 o
   0   4  15        6.08        0.11      2.54 o
   1   4  15       21.44       17.74      8.26 o
   2   4  15      103.08      103.45     10.42 o
   3   4  15        0.79       -0.44      7.35 o
   4   4  15        2.18       -3.81     12.87 o
   5   4  15        1.10       -0.14      2.74 o
  -7   5  15       24.02       20.93     15.93 o
  -6   5  15      178.74      166.32     15.72 o
  -5   5  15       10.87       11.86      9.85 o
  -4   5  15       21.47       25.82     12.09 o
  -3   5  15        0.02        0.28      5.58 o
  -2   5  15       10.23        8.50      6.73 o
  -1   5  15      428.73      384.68      9.88 o
   0   5  15       14.47       13.94      7.98 o
   1   5  15       48.70       44.67      9.20 o
   2   5  15        3.59       10.38      8.27 o
   3   5  15       12.77        7.90     14.98 o
   4   5  15        0.78       -1.38     13.77 o
   5   5  15        5.37       -1.28     11.44 o
  -6   6  15        0.84       -0.35     15.34 o
  -5   6  15        8.30        3.43      6.98 o
  -4   6  15       33.44       16.56     10.16 o
  -3   6  15       83.89       50.86     10.33 o
  -2   6  15        2.58        0.94      1.63 o
  -1   6  15       17.58       13.42      8.65 o
   0   6  15        2.36        1.19      5.90 o
   1   6  15        1.13        2.61     13.21 o
   2   6  15       98.64      110.18     11.18 o
   3   6  15        0.06       -2.04     12.52 o
   4   6  15        6.17       11.38     10.87 o
  -6   7  15        0.37        7.11      9.44 o
  -5   7  15       44.07       41.85     13.93 o
  -4   7  15        5.57        4.53      7.12 o
  -3   7  15        6.15        3.29      6.08 o
  -2   7  15       12.25        9.59      9.29 o
  -1   7  15       95.50       73.49     12.43 o
   0   7  15        1.63        4.60      8.43 o
   1   7  15       54.76       64.62     12.18 o
   2   7  15       73.19       65.71     11.96 o
   3   7  15       19.06        8.65      8.59 o
   4   7  15      129.12      139.39     17.19 o
  -5   8  15        0.62       -0.19     12.79 o
  -4   8  15        0.00        2.47     11.50 o
  -3   8  15       33.32       35.05     11.91 o
  -2   8  15        7.25       -0.16      3.00 o
  -1   8  15        0.76        4.13      9.11 o
   0   8  15       78.40       75.04     13.95 o
   1   8  15       14.44        2.41      9.56 o
   2   8  15       13.41        8.58     12.76 o
   3   8  15       30.81       41.00     15.73 o
  -4   9  15        4.64        8.73     18.24 o
  -3   9  15       45.30       38.73     13.24 o
  -2   9  15        3.81        4.91     13.59 o
  -1   9  15       13.74       11.03     12.73 o
   0   9  15       39.36       48.93     15.15 o
   1   9  15       44.95       39.99     19.68 o
   2   9  15        2.36       12.33     12.34 o
  -2  10  15        6.50        1.14     12.99 o
  -1  10  15        2.02       -4.90      9.30 o
   0  10  15        7.04       12.44     12.84 o
  -6   0  16       57.65       62.35     25.23 o
  -4   0  16      318.66      337.09     13.23 o
  -2   0  16        0.57        0.63      8.35 o
   0   0  16        0.62        2.14     10.88 o
   2   0  16      123.32      126.97     10.24 o
   4   0  16      254.26      247.45     16.66 o
  -7   1  16       24.87       22.76     19.39 o
  -6   1  16       22.55       22.44     11.51 o
  -5   1  16       36.90       29.44     10.45 o
  -4   1  16      639.98      640.59     12.15 o
  -3   1  16      770.95      759.82     12.25 o
  -2   1  16       51.64       51.62      6.72 o
  -1   1  16       61.45       64.06      7.23 o
   0   1  16        6.69       14.68      6.04 o
   1   1  16        3.84        3.04      3.72 o
   2   1  16        5.05       -1.28      3.60 o
   3   1  16       55.18       50.94      9.78 o
   4   1  16      109.16      125.01     12.12 o
   5   1  16       34.00       32.74     14.46 o
  -7   2  16        2.64        6.20     28.47 o
  -6   2  16        5.51       -0.08      2.04 o
  -5   2  16       58.50       64.97      9.85 o
  -4   2  16       22.57       23.51     10.09 o
  -3   2  16       71.12       76.93      7.00 o
  -2   2  16      354.04      379.53     10.01 o
  -1   2  16      139.27      157.64      6.18 o
   0   2  16       51.64       62.77      6.15 o
   1   2  16       69.33       75.45      5.62 o
   2   2  16      113.06      117.41      7.91 o
   3   2  16        5.67        2.01      8.97 o
   4   2  16        1.42        3.92      6.29 o
   5   2  16      136.72      144.00     16.21 o
  -7   3  16       11.97       22.96     16.25 o
  -6   3  16      110.23      102.39     14.91 o
  -5   3  16       94.52       99.44     12.75 o
  -4   3  16        0.57       -0.31      2.24 o
  -3   3  16        1.75       -1.36      5.19 o
  -2   3  16      676.61      686.59     13.54 o
  -1   3  16      165.67      172.40      9.39 o
   0   3  16       10.47        6.38      5.35 o
   1   3  16      117.02      111.66      6.32 o
   2   3  16       34.62       35.46      8.70 o
   3   3  16       59.93       74.17     10.98 o
   4   3  16       35.52       38.52     12.45 o
   5   3  16        9.92       17.70     18.15 o
  -7   4  16        5.69       -6.49      9.59 o
  -6   4  16       13.20       14.19     14.30 o
  -5   4  16       38.67       26.18     11.67 o
  -4   4  16        7.63       -2.14      6.71 o
  -3   4  16      241.90      218.10      9.33 o
  -2   4  16       10.85       12.12     10.52 o
  -1   4  16      411.64      426.40     11.61 o
   0   4  16        7.45        2.22      9.19 o
   1   4  16      256.80      270.84     10.54 o
   2   4  16        0.32        3.66      7.01 o
   3   4  16        2.79        8.47     12.75 o
   4   4  16        1.95       -0.04     13.76 o
   5   4  16        0.05       -8.54     20.36 o
  -6   5  16       35.06       46.10     15.82 o
  -5   5  16        6.64        0.67      6.56 o
  -4   5  16        0.00        5.04     13.14 o
  -3   5  16       76.15       68.87      9.53 o
  -2   5  16        9.78       12.78      9.89 o
  -1   5  16       48.09       34.85      9.72 o
   0   5  16      255.66      253.26      9.99 o
   1   5  16       71.54      106.09     18.69 o
   2   5  16        9.23       24.68     10.11 o
   3   5  16        9.82        3.55      6.45 o
   4   5  16       25.10       22.26     16.22 o
  -6   6  16       21.75       27.00     15.22 o
  -5   6  16      155.15      158.99     15.42 o
  -4   6  16       37.15       31.48     12.45 o
  -3   6  16       15.13        6.42      8.55 o
  -2   6  16       26.54       19.60      9.88 o
  -1   6  16        1.62        7.39      9.00 o
   0   6  16        0.82       -3.36      6.31 o
   1   6  16       24.38       20.57     12.12 o
   2   6  16      210.84      196.16     13.60 o
   3   6  16       12.83        8.32     15.26 o
   4   6  16       29.71       33.64     19.11 o
  -5   7  16       12.78       19.22     14.22 o
  -4   7  16        3.85        1.73      4.49 o
  -3   7  16        1.72        0.93      3.56 o
  -2   7  16       25.84       19.73     10.56 o
  -1   7  16        8.47       10.13      9.48 o
   0   7  16        5.59        1.46     11.65 o
   1   7  16      102.95       68.74     15.97 o
   2   7  16        7.57        6.49      9.36 o
   3   7  16        0.22       -7.03      7.36 o
  -4   8  16       18.13       25.07     15.95 o
  -3   8  16        0.49        3.40      9.14 o
  -2   8  16       40.71       42.09     12.02 o
  -1   8  16        2.37       -0.22     13.57 o
   0   8  16        9.72        2.72      5.48 o
   1   8  16       99.95       88.64     19.69 o
   2   8  16       18.63       16.88     18.38 o
  -3   9  16        2.54        5.19     14.83 o
  -2   9  16        0.25       -1.17      5.20 o
  -1   9  16       14.28       23.90     12.15 o
   0   9  16      148.36      159.06     18.52 o
   1   9  16       75.55       56.67     14.88 o
  -7   0  17       46.03       50.69     32.36 o
  -5   0  17        7.80       -0.55     12.42 o
  -3   0  17      432.03      409.27     13.89 o
  -1   0  17       52.56       55.07     11.47 o
   1   0  17        1.14        8.13      8.04 o
   3   0  17       38.80       25.78     13.64 o
   5   0  17       63.77       81.29     22.45 o
  -7   1  17       26.94       34.42     25.85 o
  -6   1  17        8.70       14.06     15.06 o
  -5   1  17       80.53       55.82     10.67 o
  -4   1  17      332.69      320.76     12.57 o
  -3   1  17       62.59       63.79      8.56 o
  -2   1  17       88.07       89.54      6.92 o
  -1   1  17       10.39       17.37      8.39 o
   0   1  17        7.27        5.90      5.26 o
   1   1  17       34.25       24.32      7.59 o
   2   1  17        6.89        1.75     11.38 o
   3   1  17      109.49      111.72     10.94 o
   4   1  17      102.31      116.19     13.08 o
   5   1  17       18.96       20.24     14.57 o
  -7   2  17       20.55        7.16     10.96 o
  -6   2  17       11.54        7.63     13.69 o
  -5   2  17       16.15        9.97     11.80 o
  -4   2  17        4.39        0.15      2.41 o
  -3   2  17       39.60       38.38      9.10 o
  -2   2  17      125.33      128.72      7.56 o
  -1   2  17      763.09      766.83     10.48 o
   0   2  17       34.22       33.26      6.62 o
   1   2  17        0.76        2.78      6.72 o
   2   2  17       33.88       31.25      9.49 o
   3   2  17      104.23      111.92     11.14 o
   4   2  17        0.82        1.20      5.90 o
   5   2  17       78.32       95.94     18.51 o
  -7   3  17       89.55       79.75     18.48 o
  -6   3  17        0.90       -3.09     11.17 o
  -5   3  17        3.08       -3.50      7.68 o
  -4   3  17        1.75       -3.69      9.42 o
  -3   3  17       15.06       13.05     12.14 o
  -2   3  17      572.28      573.91     11.53 o
  -1   3  17       86.77       96.32      8.99 o
   0   3  17      403.75      404.77      9.56 o
   1   3  17      135.89      131.30      9.71 o
   2   3  17      182.90      198.81     10.37 o
   3   3  17       60.70       49.37     12.47 o
   4   3  17        0.34       -3.33     10.86 o
  -6   4  17        4.71        6.48      8.42 o
  -5   4  17       39.30       28.12     13.89 o
  -4   4  17       91.00       78.47     12.09 o
  -3   4  17       13.24       15.49     14.22 o
  -2   4  17      144.16      119.00      9.67 o
  -1   4  17      118.69      110.49      9.64 o
   0   4  17        1.96       -0.13      1.37 o
   1   4  17       66.24       68.05      8.81 o
   2   4  17       40.40       36.51     12.63 o
   3   4  17        1.35        1.88      9.01 o
   4   4  17        1.01        1.10      7.19 o
  -6   5  17        0.59        3.45      7.58 o
  -5   5  17       19.94       11.68     13.30 o
  -4   5  17       10.67       11.84     14.12 o
  -3   5  17       20.05       18.51      9.95 o
  -2   5  17       50.23       24.89     10.04 o
  -1   5  17        3.96       -2.47      7.42 o
   0   5  17        0.18        0.67      5.48 o
   1   5  17        0.98        4.19      9.24 o
   2   5  17       55.12       54.36     12.58 o
   3   5  17       33.70       29.67     13.22 o
   4   5  17        2.22       -2.92      9.31 o
  -5   6  17       79.78       83.41     15.40 o
  -4   6  17       13.93       12.45     18.63 o
  -3   6  17       31.09       25.44     10.59 o
  -2   6  17        0.30       -3.40      9.50 o
  -1   6  17      152.94      140.99     11.56 o
   0   6  17        1.65        2.98      9.44 o
   1   6  17      144.05      159.87     13.94 o
   2   6  17       43.31       42.17     12.96 o
   3   6  17        6.36       -0.54      7.86 o
  -5   7  17       39.31       30.10     17.99 o
  -4   7  17       18.49       18.99     18.70 o
  -3   7  17        7.46        5.31     13.15 o
  -2   7  17       31.19       28.59     12.03 o
  -1   7  17        6.01        4.24     14.75 o
   0   7  17        1.29       -0.43     10.18 o
   1   7  17      392.75      372.86     15.50 o
   2   7  17        0.21       -5.32     17.04 o
   3   7  17        0.01       -0.42     20.81 o
  -4   8  17       27.59       26.22     15.99 o
  -3   8  17        1.40        2.80      6.06 o
  -2   8  17       41.67       46.03     12.85 o
  -1   8  17        9.36        3.08     17.68 o
   0   8  17        3.62       10.74     17.19 o
   1   8  17       86.29      105.81     14.59 o
   2   8  17        3.11       16.81     13.47 o
  -2   9  17        4.82        0.31     18.49 o
  -1   9  17      114.39      131.84     18.02 o
   0   9  17        3.91        7.57     15.83 o
  -6   0  18       96.55      124.04     37.35 o
  -4   0  18      449.63      464.74     15.95 o
  -2   0  18      321.08      343.27     12.84 o
   0   0  18        1.65       -1.30      4.31 o
   2   0  18       11.10       -0.27      6.84 o
   4   0  18      163.55      181.28     20.65 o
  -6   1  18        3.13       -2.86     14.79 o
  -5   1  18        5.70        5.69      8.48 o
  -4   1  18       27.07       17.38      9.52 o
  -3   1  18      104.22      102.34      9.30 o
  -2   1  18        1.74       -0.63      4.80 o
  -1   1  18       48.24       43.68      9.04 o
   0   1  18       50.97       47.80      7.78 o
   1   1  18       22.93       31.96      8.38 o
   2   1  18       24.40       21.76     10.46 o
   3   1  18       18.62       21.00     10.74 o
   4   1  18       12.02       13.39     18.44 o
  -6   2  18       43.22       40.92     11.92 o
  -5   2  18       27.76       18.67     12.19 o
  -4   2  18       14.96        1.91      3.88 o
  -3   2  18       49.56       54.08      9.04 o
  -2   2  18      191.47      173.61      8.35 o
  -1   2  18       40.57       41.59      7.84 o
   0   2  18        9.55        5.82      6.51 o
   1   2  18       34.60       27.26      9.37 o
   2   2  18       89.90       79.96     11.04 o
   3   2  18        1.60       -1.31      5.74 o
   4   2  18       47.73       46.90     15.51 o
  -6   3  18        5.98        6.53     15.06 o
  -5   3  18       15.53        4.10      6.85 o
  -4   3  18        0.08       -2.18     10.01 o
  -3   3  18       65.32       70.86     11.49 o
  -2   3  18        3.22        3.49      6.26 o
  -1   3  18        8.61        2.52      7.97 o
   0   3  18      178.23      191.84      9.65 o
   1   3  18       98.73      106.95     10.54 o
   2   3  18        0.54        0.02     11.72 o
   3   3  18        1.83       -3.52      7.68 o
   4   3  18       34.35       48.29     14.41 o
  -6   4  18       22.81       20.43     15.77 o
  -5   4  18       95.52       98.77     14.86 o
  -4   4  18        0.02       -3.27      5.10 o
  -3   4  18      118.15       95.65     13.88 o
  -2   4  18        9.23       17.17     10.44 o
  -1   4  18      274.13      272.62     10.39 o
   0   4  18      159.30      162.28     10.94 o
   1   4  18       25.37       28.60      9.74 o
   2   4  18       23.42       28.70     12.36 o
   3   4  18        2.16        1.76      7.42 o
   4   4  18       12.53        3.63     10.32 o
  -5   5  18       13.87       10.71     11.96 o
  -4   5  18       20.56       11.52     10.32 o
  -3   5  18       19.99       14.92     11.38 o
  -2   5  18        0.26       -1.03      4.81 o
  -1   5  18      240.93      231.06     11.63 o
   0   5  18      131.07      128.11     11.67 o
   1   5  18        2.88        6.30      9.93 o
   2   5  18        0.52       -5.27     15.14 o
   3   5  18        3.36       -2.61     11.55 o
  -5   6  18       14.53       12.13     14.20 o
  -4   6  18        1.73        3.18      5.92 o
  -3   6  18        8.52       17.62     15.14 o
  -2   6  18      100.84      101.16     13.70 o
  -1   6  18        0.77        0.21      2.18 o
   0   6  18       31.61       35.85     12.14 o
   1   6  18        0.39        0.25      9.04 o
   2   6  18        0.02        4.17     13.39 o
   3   6  18        0.31       -3.18      7.55 o
  -4   7  18       26.09       47.69     15.69 o
  -3   7  18        2.75        0.50      2.53 o
  -2   7  18        3.68        5.86     10.05 o
  -1   7  18        1.81        2.12      7.59 o
   0   7  18       28.10       28.67     13.95 o
   1   7  18        7.34        4.16     13.43 o
   2   7  18        2.01        1.46     10.89 o
  -3   8  18       15.08       16.28     17.16 o
  -2   8  18        8.91       11.07     13.41 o
  -1   8  18        1.03        2.11     12.13 o
   0   8  18       51.16       54.39     14.76 o
   1   8  18       12.61       24.37     14.20 o
  -5   0  19      545.53      536.15     19.22 o
  -3   0  19       13.48       10.99     10.84 o
  -1   0  19        0.56       -0.11     10.67 o
   1   0  19       61.54       69.98     13.29 o
   3   0  19      112.36       96.19     17.83 o
  -6   1  19      106.92      131.47     13.88 o
  -5   1  19       34.13       25.11     12.03 o
  -4   1  19       25.89       22.17     10.09 o
  -3   1  19        4.72        5.17      7.21 o
  -2   1  19        2.96        6.85      7.17 o
  -1   1  19       57.00       63.90      9.95 o
   0   1  19        2.38        1.85      4.41 o
   1   1  19      105.34      116.38      9.07 o
   2   1  19        0.11       -2.73      8.61 o
   3   1  19       23.57       15.27     14.32 o
   4   1  19       73.29       78.41     16.54 o
  -6   2  19        0.24       -9.54      9.54 o
  -5   2  19       30.89       29.45     11.28 o
  -4   2  19       17.11       19.32     12.38 o
  -3   2  19       62.48       75.91     10.18 o
  -2   2  19        0.02       -3.36      6.90 o
  -1   2  19       91.27      101.22     10.67 o
   0   2  19      153.51      147.33     11.58 o
   1   2  19       34.85       31.94     13.81 o
   2   2  19       24.89       24.07     11.15 o
   3   2  19        4.26        9.35     13.27 o
   4   2  19        0.14        1.85      7.41 o
  -6   3  19        0.01       -2.72      9.57 o
  -5   3  19        4.44       -9.25     11.27 o
  -4   3  19        2.52       -4.93     13.62 o
  -3   3  19      115.32       98.53     13.61 o
  -2   3  19       45.93       44.92     10.82 o
  -1   3  19       22.87        2.13      8.49 o
   0   3  19       25.97       22.65     10.12 o
   1   3  19       55.04       62.67     12.23 o
   2   3  19        4.61       -2.41      3.61 o
   3   3  19        0.31       -7.69      9.98 o
  -5   4  19      144.15      168.00     16.36 o
  -4   4  19       10.84        9.43     19.71 o
  -3   4  19        5.91        9.88     10.66 o
  -2   4  19      139.43      151.59     11.51 o
  -1   4  19       63.30       58.25     12.09 o
   0   4  19       82.03       68.94     13.40 o
   1   4  19       83.52       90.88     12.06 o
   2   4  19        2.35        8.42     14.20 o
   3   4  19        0.25        0.30      1.47 o
  -5   5  19       44.55       53.41     15.74 o
  -4   5  19       11.43       13.62     13.66 o
  -3   5  19       65.76       49.77     15.07 o
  -2   5  19       12.85       16.65      9.90 o
  -1   5  19      130.16      151.71     13.06 o
   0   5  19        1.03        6.44     22.31 o
   1   5  19       11.66        5.42     10.08 o
   2   5  19        0.03       -1.43      5.47 o
   3   5  19       16.85       15.22     15.65 o
  -4   6  19       32.01       53.56     15.03 o
  -3   6  19        0.36       -0.34      7.69 o
  -2   6  19      131.03      123.04     13.77 o
  -1   6  19       98.34      137.57     13.11 o
   0   6  19        4.40        3.70     14.65 o
   1   6  19       31.40       27.39     13.75 o
   2   6  19        3.90       10.24     17.60 o
  -3   7  19        1.89       -0.17     20.16 o
  -2   7  19       26.61       33.70     15.44 o
  -1   7  19        4.06        5.02     12.31 o
   0   7  19        0.02       11.55     24.28 o
   1   7  19       96.84      125.83     24.18 o
  -6   0  20      196.34      225.76     21.74 o
  -4   0  20        9.86        9.24     18.76 o
  -2   0  20       68.26       64.05     16.27 o
   0   0  20      241.86      254.58     12.03 o
   2   0  20       21.57       23.04     17.04 o
  -6   1  20        0.30       -5.78     14.93 o
  -5   1  20       26.44        9.59     13.78 o
  -4   1  20       14.22        7.40     11.04 o
  -3   1  20        1.16       -5.56      9.75 o
  -2   1  20        1.90       -3.99      7.63 o
  -1   1  20      145.93      155.68     11.08 o
   0   1  20        8.60       19.99     10.75 o
   1   1  20      130.41      130.35     10.74 o
   2   1  20        5.65      -10.04     14.96 o
   3   1  20        4.65        1.91      6.13 o
  -5   2  20       42.82       43.48     17.95 o
  -4   2  20      110.26      109.12     15.65 o
  -3   2  20       58.40       62.97     13.90 o
  -2   2  20      118.96      106.77     11.84 o
  -1   2  20      194.48      182.02     11.70 o
   0   2  20        0.08        9.15     12.25 o
   1   2  20        0.66        7.68     10.66 o
   2   2  20       53.37       59.96     15.91 o
   3   2  20        0.16       -5.95     21.05 o
  -5   3  20       59.44       64.81     17.34 o
  -4   3  20       15.83       30.62     16.60 o
  -3   3  20       74.61       63.52     14.27 o
  -2   3  20      381.59      401.93     11.83 o
  -1   3  20       48.61       45.65     12.43 o
   0   3  20        0.26       -4.49     11.85 o
   1   3  20       62.89       63.95     13.00 o
   2   3  20        0.03        0.23      1.91 o
   3   3  20       24.78       15.89     16.42 o
  -5   4  20        5.40       -0.37      2.93 o
  -4   4  20        1.88       -6.65      6.65 o
  -3   4  20       45.08       44.83     15.05 o
  -2   4  20        1.17        1.24     13.89 o
  -1   4  20       17.26       17.55     11.92 o
   0   4  20        8.69       21.20     24.24 o
   1   4  20       22.43       31.42     11.80 o
   2   4  20       80.09       77.23     15.17 o
  -4   5  20       14.04       13.86     18.20 o
  -3   5  20       34.55       38.19     14.83 o
  -2   5  20        1.02       -1.91     10.27 o
  -1   5  20      124.42      146.37     13.69 o
   0   5  20       41.32       50.21     17.55 o
   1   5  20        7.26        5.56     16.17 o
   2   5  20       36.95       36.85     16.05 o
  -3   6  20        8.07        0.31     11.11 o
  -2   6  20       62.09       61.71     15.18 o
  -1   6  20       56.66       63.03     15.16 o
   0   6  20        0.21        1.63      5.53 o
   1   6  20        1.16       -0.54     15.49 o
  -2   7  20        6.93        1.35      6.81 o
  -1   7  20       12.48       12.39     18.19 o
  -5   0  21       60.69       59.23     20.70 o
  -3   0  21        2.31       -5.40     23.52 o
  -1   0  21      229.41      229.24     21.24 o
   1   0  21       58.41       52.60     16.16 o
  -5   1  21       42.10       59.25     14.64 o
  -4   1  21       40.55       51.95     12.91 o
  -3   1  21        9.41        0.04      8.32 o
  -2   1  21        3.32        4.17     13.21 o
  -1   1  21       59.84       71.92     14.60 o
   0   1  21       73.67       71.10     11.43 o
   1   1  21       83.56       81.65     13.28 o
   2   1  21      200.33      228.75     14.60 o
  -5   2  21       27.13       19.77     17.95 o
  -4   2  21       21.76       18.38     16.18 o
  -3   2  21        7.37       15.24     16.52 o
  -2   2  21       26.75       29.16     14.78 o
  -1   2  21       11.62        6.65      9.84 o
   0   2  21        0.57        2.80     30.04 o
   1   2  21       47.72       58.92     15.96 o
   2   2  21      117.63      119.97     18.74 o
  -5   3  21       23.76       28.91     17.48 o
  -4   3  21       15.36        6.10     14.19 o
  -3   3  21       21.75       24.96     14.65 o
  -2   3  21        0.64       -0.66     12.51 o
  -1   3  21       12.44       10.50     10.61 o
   0   3  21        2.11        9.77     12.30 o
   1   3  21       66.51       79.21     14.71 o
   2   3  21        0.44        6.61     15.43 o
  -4   4  21        0.16        0.02      2.38 o
  -3   4  21        5.79       16.84     17.63 o
  -2   4  21       13.17       12.29     17.51 o
  -1   4  21       91.53       83.79     13.92 o
   0   4  21        1.33        0.30      3.00 o
   1   4  21       23.85       29.74     16.03 o
   2   4  21       36.37       24.12     16.71 o
  -3   5  21        2.04       -2.61     19.74 o
  -2   5  21       70.47       58.16     14.58 o
  -1   5  21       14.72        8.59     10.71 o
   0   5  21        8.21        1.41     19.56 o
   1   5  21       25.34       22.56     14.55 o
  -2   6  21        1.99        2.33     11.74 o
  -1   6  21        0.41        5.57      7.88 o
   0   6  21       39.01       49.48     22.46 o
  -4   0  22        6.71        2.64     20.14 o
  -2   0  22       93.52       80.78     18.93 o
   0   0  22        1.24       -0.51      4.13 o
   2   0  22        2.66      -12.57     24.77 o
  -4   1  22      139.52      157.83     17.79 o
  -3   1  22       14.60       27.85     17.26 o
  -2   1  22        3.19      -11.40     15.39 o
  -1   1  22      112.97      145.22     17.17 o
   0   1  22      135.41      144.30     17.05 o
   1   1  22        7.01        1.91      8.84 o
   2   1  22        3.00       -7.74     15.71 o
  -4   2  22      257.30      286.71     18.94 o
  -3   2  22        3.37      -12.36     16.34 o
  -2   2  22        0.00       -7.67     11.24 o
  -1   2  22        1.60        1.91      5.71 o
   0   2  22       55.16       47.84     13.12 o
   1   2  22       27.62       26.63     14.37 o
  -4   3  22       33.02       34.15     18.76 o
  -3   3  22        0.00       -2.78     11.54 o
  -2   3  22       44.85       44.01     16.37 o
  -1   3  22        0.19        5.62     14.98 o
   0   3  22        7.57       11.14     13.02 o
   1   3  22       18.58       37.31     15.20 o
  -3   4  22        8.39       13.53     14.84 o
  -2   4  22       12.75       15.74     15.28 o
  -1   4  22       34.09       44.47     17.46 o
   0   4  22       64.99       85.87     24.16 o
  -2   5  22       14.62        1.80     20.16 o
  -1   5  22       34.31       18.21     24.58 o
  -3   0  23       62.09       85.87     22.03 o
   1   0  23       59.43       88.43     27.08 o
  -3   1  23        1.00        0.01      4.58 o
  -2   1  23        5.01        9.36     17.67 o
  -1   1  23      141.41      193.92     19.21 o
   0   1  23        4.28        6.16     16.16 o
  -3   2  23        7.62        5.28      5.42 o
  -2   2  23       63.44       53.48     17.35 o
  -1   2  23        0.55       13.41     27.56 o
   0   2  23        6.23        4.86     17.91 o
  -2   3  23       11.40       16.42     17.16 o
  -1   3  23        6.96       27.90     29.10 o
   0   3  23       12.42       12.51     16.77 o
 
